# Supplementary material for: Dynamic SAS-6 phosphorylation aids centrosome duplication and elimination in C. elegans oogenesis
Source: EMBO Rep. 2025 May 23;26(13):3411–44. doi: 10.1038/s44319-025-00485-7 (PMC12238530; doi:10.1038/s44319-025-00485-7)
Supplement: Supplementary file 4 — Source data Fig. 1 [file 44319_2025_485_MOESM4_ESM.zip]

Archive with 96 entries (85 files):
- Figure 1/
- __MACOSX/._Figure 1
- Figure 1/.DS_Store
- __MACOSX/Figure 1/._.DS_Store
- Figure 1/1F/
- __MACOSX/Figure 1/._1F
- Figure 1/1G/
- __MACOSX/Figure 1/._1G
- Figure 1/1I/
- __MACOSX/Figure 1/._1I
- Figure 1/1K/
- __MACOSX/Figure 1/._1K
- Figure 1/1B/
- __MACOSX/Figure 1/._1B
- Figure 1/1E/
- __MACOSX/Figure 1/._1E
- Figure 1/1D/
- __MACOSX/Figure 1/._1D
- Figure 1/1J/
- __MACOSX/Figure 1/._1J
- Figure 1/1F/1F.xlsx
- __MACOSX/Figure 1/1F/._1F.xlsx
- Figure 1/1G/Fig. 1G_Control.tif
- __MACOSX/Figure 1/1G/._Fig. 1G_Control.tif
- Figure 1/1G/Fig. 1G_Hex.tif
- __MACOSX/Figure 1/1G/._Fig. 1G_Hex.tif
- Figure 1/1I/1I_sas6_gfp_FRAP/
- __MACOSX/Figure 1/1I/._1I_sas6_gfp_FRAP
- Figure 1/1I/.DS_Store
- __MACOSX/Figure 1/1I/._.DS_Store
- Figure 1/1I/1I_gfp_sas_5_FRAP/
- __MACOSX/Figure 1/1I/._1I_gfp_sas_5_FRAP
- Figure 1/1I/Fig 1I README.txt
- __MACOSX/Figure 1/1I/._Fig 1I README.txt
- Figure 1/1K/1K.xlsx
- __MACOSX/Figure 1/1K/._1K.xlsx
- Figure 1/1B/Fig 1B README.txt
- __MACOSX/Figure 1/1B/._Fig 1B README.txt
- Figure 1/1B/Fig.1B_gfp_sas_5_TZ.tif
- __MACOSX/Figure 1/1B/._Fig.1B_gfp_sas_5_TZ.tif
- Figure 1/1B/Fig.1B_gfp_sas_5_Pachytene.tif
- __MACOSX/Figure 1/1B/._Fig.1B_gfp_sas_5_Pachytene.tif
- Figure 1/1B/Fig.1B_sas6_gfp_TZ.tif
- __MACOSX/Figure 1/1B/._Fig.1B_sas6_gfp_TZ.tif
- Figure 1/1B/Fig.1B_sas6_gfp_Pachytene.tif
- __MACOSX/Figure 1/1B/._Fig.1B_sas6_gfp_Pachytene.tif
- Figure 1/1B/Fig.1B_gfp_sas_5_DIP.tif
- __MACOSX/Figure 1/1B/._Fig.1B_gfp_sas_5_DIP.tif
- Figure 1/1B/Fig.1B_sas6_gfp_PMT.tif
- __MACOSX/Figure 1/1B/._Fig.1B_sas6_gfp_PMT.tif
- Figure 1/1B/Fig.1B_sas6_gfp_DIP.tif
- __MACOSX/Figure 1/1B/._Fig.1B_sas6_gfp_DIP.tif
- Figure 1/1B/Fig.1B_gfp_sas_5_PMT.tif
- __MACOSX/Figure 1/1B/._Fig.1B_gfp_sas_5_PMT.tif
- Figure 1/1E/Fig. 1E_gfp_sas_5_0min.tif
- __MACOSX/Figure 1/1E/._Fig. 1E_gfp_sas_5_0min.tif
- Figure 1/1E/Fig. 1E_sas6_gfp_washout 15min.tif
- __MACOSX/Figure 1/1E/._Fig. 1E_sas6_gfp_washout 15min.tif
- Figure 1/1E/Fig. 1E_sas6_gfp_0 min.tif
- __MACOSX/Figure 1/1E/._Fig. 1E_sas6_gfp_0 min.tif
- Figure 1/1E/Fig. 1E_gfp_sas_5_10min.tif
- __MACOSX/Figure 1/1E/._Fig. 1E_gfp_sas_5_10min.tif
- Figure 1/1E/Fig. 1E_sas6_gfp_5min.tif
- __MACOSX/Figure 1/1E/._Fig. 1E_sas6_gfp_5min.tif
- Figure 1/1E/Fig 1E README.txt
- __MACOSX/Figure 1/1E/._Fig 1E README.txt
- Figure 1/1E/Fig. 1E_gfp_sas_5_15min.tif
- __MACOSX/Figure 1/1E/._Fig. 1E_gfp_sas_5_15min.tif
- Figure 1/1E/Fig. 1E_sas6_gfp_washout 10min.tif
- __MACOSX/Figure 1/1E/._Fig. 1E_sas6_gfp_washout 10min.tif
- Figure 1/1E/Fig. 1E_gfp_sas_5_5min.tif
- __MACOSX/Figure 1/1E/._Fig. 1E_gfp_sas_5_5min.tif
- Figure 1/1D/1D.xlsx
- __MACOSX/Figure 1/1D/._1D.xlsx
- Figure 1/1J/1J.xlsx
- __MACOSX/Figure 1/1J/._1J.xlsx
- Figure 1/1I/1I_sas6_gfp_FRAP/1I_sas6_gfp_prebleach.tif
- __MACOSX/Figure 1/1I/1I_sas6_gfp_FRAP/._1I_sas6_gfp_prebleach.tif
- Figure 1/1I/1I_sas6_gfp_FRAP/1I_sas6_gfp_40''.tif
- __MACOSX/Figure 1/1I/1I_sas6_gfp_FRAP/._1I_sas6_gfp_40''.tif
- Figure 1/1I/1I_sas6_gfp_FRAP/1I_sas6_gfp_0''.tif
- __MACOSX/Figure 1/1I/1I_sas6_gfp_FRAP/._1I_sas6_gfp_0''.tif
- Figure 1/1I/1I_sas6_gfp_FRAP/1I_sas6_gfp_5''.tif
- __MACOSX/Figure 1/1I/1I_sas6_gfp_FRAP/._1I_sas6_gfp_5''.tif
- Figure 1/1I/1I_sas6_gfp_FRAP/1I_sas6_gfp_20''.tif
- __MACOSX/Figure 1/1I/1I_sas6_gfp_FRAP/._1I_sas6_gfp_20''.tif
- Figure 1/1I/1I_gfp_sas_5_FRAP/1I_gfp_sas5_0''.tif
- __MACOSX/Figure 1/1I/1I_gfp_sas_5_FRAP/._1I_gfp_sas5_0''.tif
- Figure 1/1I/1I_gfp_sas_5_FRAP/1I_gfp_sas5_50''.tif
- __MACOSX/Figure 1/1I/1I_gfp_sas_5_FRAP/._1I_gfp_sas5_50''.tif
- Figure 1/1I/1I_gfp_sas_5_FRAP/1I_gfp_sas5_10''.tif
- __MACOSX/Figure 1/1I/1I_gfp_sas_5_FRAP/._1I_gfp_sas5_10''.tif
- Figure 1/1I/1I_gfp_sas_5_FRAP/1I_gfp_sas5_prebleach.tif
- __MACOSX/Figure 1/1I/1I_gfp_sas_5_FRAP/._1I_gfp_sas5_prebleach.tif
- Figure 1/1I/1I_gfp_sas_5_FRAP/1I_gfp_sas5_20''.tif
- __MACOSX/Figure 1/1I/1I_gfp_sas_5_FRAP/._1I_gfp_sas5_20''.tif
