# Supplementary material for: Dynamic SAS-6 phosphorylation aids centrosome duplication and elimination in C. elegans oogenesis
Source: EMBO Rep. 2025 May 23;26(13):3411–44. doi: 10.1038/s44319-025-00485-7 (PMC12238530; doi:10.1038/s44319-025-00485-7)
Supplement: Supplementary file 4 — Source data Fig. 1 [file 44319_2025_485_MOESM4_ESM.zip › Figure 1/1F/1F.xlsx]

## Sheet: Sheet1
GFP::SAS-5				SAS-6::GFP
0	5	10	15	0	5	10	15 (min)
12.6454	3.88573	8.48621	13.2765	18.1705	2.31587	19.0994	18.6139
12.2009	3.32775	5.76903	13.5188	19.5251	3.82686	21.6879	19.0265
14.1727	3.82683	13.7864	11.9163	20.2099	4.96807	20.0386	16.9974
14.8354	2.29201	5.05779	10.4343	18.2215	4.53712	20.2563	19.2581
14.7456	2.40551	6.37845	13.9399	20.9099	4.83368	19.2182	17.5801
12.0829	2.21071	7.239	11.6362	18.3946	3.56911	21.3563	20.8612
11.5333	2.53343	9.94861	14.0042	20.5965	3.16816	22.2447	18.511
7.8105	2.54534	11.4982	9.30702	18.5367	5.39706	19.0408	19.024
17.9359	2.39415	8.53177	16.7412	18.7691	6.65917	20.4652	17.6135
		9.50364	11.9044	19.6805
