# Supplementary material for: Dynamic SAS-6 phosphorylation aids centrosome duplication and elimination in C. elegans oogenesis
Source: EMBO Rep. 2025 May 23;26(13):3411–44. doi: 10.1038/s44319-025-00485-7 (PMC12238530; doi:10.1038/s44319-025-00485-7)
Supplement: Supplementary file 4 — Source data Fig. 1 [file 44319_2025_485_MOESM4_ESM.zip › Figure 1/1I/Fig 1I README.txt]

The images of GFP::SAS-5 shown in Figure 1I were enlarged by 3.3x from the boxed area. To enhance their visibility in print, the following adjustments were made using Photoshop software: Brightness and contrast of the green channel were adjusted by 100 and 100, respectively. After converting the adjusted RGB image to grayscale, display the Fire image using ImageJ software. Similarly, The images of SAS-6::GFP shown in Figure 1I were enlarged by 1.65x from the boxed area. To enhance their visibility in print, the following adjustments were made using Photoshop software: Brightness and contrast of the green channel were adjusted by 100 and 100, respectively. After converting the adjusted RGB image to grayscale, display the Fire image using ImageJ software. Please note that fluorescent intensity quantification was performed using the original images.
