# Supplementary material for: Dynamic SAS-6 phosphorylation aids centrosome duplication and elimination in C. elegans oogenesis
Source: EMBO Rep. 2025 May 23;26(13):3411–44. doi: 10.1038/s44319-025-00485-7 (PMC12238530; doi:10.1038/s44319-025-00485-7)
Supplement: Supplementary file 4 — Source data Fig. 1 [file 44319_2025_485_MOESM4_ESM.zip › Figure 1/1K/1K.xlsx]

## Sheet: Sheet1
	SAS-6::GFP
Pre-bleach	1	1	1
0	0	0	0
5	0.214827	0.145536	0.182338
10	0.180062	0.217946	0.278775
15	0.420572	0.216117	0.327361
20	0.597238	0.25702	0.463093
25	0.386939	0.276904	0.567312
30	0.576309	0.268665	0.628262
35	0.429049	0.521355	0.386816
40	0.523734	0.496238	0.563477
