# Supplementary material for: Dynamic SAS-6 phosphorylation aids centrosome duplication and elimination in C. elegans oogenesis
Source: EMBO Rep. 2025 May 23;26(13):3411–44. doi: 10.1038/s44319-025-00485-7 (PMC12238530; doi:10.1038/s44319-025-00485-7)
Supplement: Supplementary file 4 — Source data Fig. 1 [file 44319_2025_485_MOESM4_ESM.zip › Figure 1/1B/Fig 1B README.txt]

The images in Figure 1B were enlarged by 2x from the boxed area. To enhance their visibility in print, the following adjustments were made using Photoshop software: Brightness and contrast of the green channel were adjusted by 120 and 50, respectively. The adjusted green channel was then copied to the red channel. Please note that fluorescent intensity quantification was performed using the original images.
