# Supplementary material for: Dynamic SAS-6 phosphorylation aids centrosome duplication and elimination in C. elegans oogenesis
Source: EMBO Rep. 2025 May 23;26(13):3411–44. doi: 10.1038/s44319-025-00485-7 (PMC12238530; doi:10.1038/s44319-025-00485-7)
Supplement: Supplementary file 4 — Source data Fig. 1 [file 44319_2025_485_MOESM4_ESM.zip › Figure 1/1E/Fig 1E README.txt]

The images in Figure 1E were enlarged by 1.2x from the boxed area. To enhance their visibility in print, the following adjustments were made to the images showing GFP::SAS-5 using Photoshop software: Brightness and contrast of the green channel were adjusted by 100 and 100, respectively. In addition, the following adjustments were made to the images showing SAS-6::GFP using Photoshop software: Brightness and contrast of the green channel were adjusted by 150 and 100, respectively. The adjusted green channel was then copied to the red channel. The images showing GFP::SAS-5 foci and SAS-6::GFP foci were displayed in inverted format. Please note that fluorescent intensity quantification was performed using the original images.
