# Supplementary material for: Dynamic SAS-6 phosphorylation aids centrosome duplication and elimination in C. elegans oogenesis
Source: EMBO Rep. 2025 May 23;26(13):3411–44. doi: 10.1038/s44319-025-00485-7 (PMC12238530; doi:10.1038/s44319-025-00485-7)
Supplement: Supplementary file 4 — Source data Fig. 1 [file 44319_2025_485_MOESM4_ESM.zip › Figure 1/1D/1D.xlsx]

## Sheet: Sheet1
GFP::SAS-5		SAS-6::GFP
TZ	MP	TZ	MP
12.3831	10.8076	20.3352	12.3541
10.9913	12.1201	18.465	16.9938
12.2167	9.60554	19.5487	17.4988
12.1363	11.3962	17.2665	18.1174
11.1556	10.2978	21.3992	16.6396
11.6763	13.1936	20.1266	17.1093
11.7376	10.4183	15.6916	18.7154
9.31342	8.25794	13.4019	22.1512
	8.24724
	9.35158
