# Supplementary material for: Dynamic SAS-6 phosphorylation aids centrosome duplication and elimination in C. elegans oogenesis
Source: EMBO Rep. 2025 May 23;26(13):3411–44. doi: 10.1038/s44319-025-00485-7 (PMC12238530; doi:10.1038/s44319-025-00485-7)
Supplement: Supplementary file 4 — Source data Fig. 1 [file 44319_2025_485_MOESM4_ESM.zip › Figure 1/1J/1J.xlsx]

## Sheet: Sheet1
	GFP::SAS-5
Pre-bleach	1	1	1
0	0	0	0
10	0.267792	0.179824	0.183101
15	0.258495	0.316949	0.319914
20	0.319392	0.256335	0.316211
25	0.368416	0.283645	0.297097
30	0.379248	0.28913	0.415987
35	0.425679	0.23648	0.425468
40	0.42776	0.324905	0.474949
45	0.445296	0.341424	0.42051
50	0.536624	0.42539	0.52868
