# Supplementary material for: Dynamic SAS-6 phosphorylation aids centrosome duplication and elimination in C. elegans oogenesis
Source: EMBO Rep. 2025 May 23;26(13):3411–44. doi: 10.1038/s44319-025-00485-7 (PMC12238530; doi:10.1038/s44319-025-00485-7)
Supplement: Supplementary file 5 — Source data Fig. 2 [file 44319_2025_485_MOESM5_ESM.zip]

Archive with 142 entries (129 files):
- Figure 2/
- __MACOSX/._Figure 2
- Figure 2/.DS_Store
- __MACOSX/Figure 2/._.DS_Store
- Figure 2/2G/
- __MACOSX/Figure 2/._2G
- Figure 2/2I/
- __MACOSX/Figure 2/._2I
- Figure 2/2H/
- __MACOSX/Figure 2/._2H
- Figure 2/2A/
- __MACOSX/Figure 2/._2A
- Figure 2/2F/
- __MACOSX/Figure 2/._2F
- Figure 2/2C/
- __MACOSX/Figure 2/._2C
- Figure 2/2D/
- __MACOSX/Figure 2/._2D
- Figure 2/2M/
- __MACOSX/Figure 2/._2M
- Figure 2/2J/
- __MACOSX/Figure 2/._2J
- Figure 2/2L/
- __MACOSX/Figure 2/._2L
- Figure 2/2E/
- __MACOSX/Figure 2/._2E
- Figure 2/2B/
- __MACOSX/Figure 2/._2B
- Figure 2/2G/Fig. 2G_SAS_6_1,6Hex_30S.tif
- __MACOSX/Figure 2/2G/._Fig. 2G_SAS_6_1,6Hex_30S.tif
- Figure 2/2G/Fig. 2G_SAS_6_30S.tif
- __MACOSX/Figure 2/2G/._Fig. 2G_SAS_6_30S.tif
- Figure 2/2G/Fig. 2G_SAS_6_1,6Hex_0S.tif
- __MACOSX/Figure 2/2G/._Fig. 2G_SAS_6_1,6Hex_0S.tif
- Figure 2/2G/Fig. 2G_SAS_6_60S.tif
- __MACOSX/Figure 2/2G/._Fig. 2G_SAS_6_60S.tif
- Figure 2/2G/Fig. 2G_SAS_6_1,6Hex_60S.tif
- __MACOSX/Figure 2/2G/._Fig. 2G_SAS_6_1,6Hex_60S.tif
- Figure 2/2G/Fig. 2G_SAS_6_0S.tif
- __MACOSX/Figure 2/2G/._Fig. 2G_SAS_6_0S.tif
- Figure 2/2I/2I.xlsx
- __MACOSX/Figure 2/2I/._2I.xlsx
- Figure 2/2H/Fig. 2H_SAS_6_mCherry_FRAP_3S.tif
- __MACOSX/Figure 2/2H/._Fig. 2H_SAS_6_mCherry_FRAP_3S.tif
- Figure 2/2H/Fig. 2H_SAS_6_mCherry_FRAP_minus2S.tif
- __MACOSX/Figure 2/2H/._Fig. 2H_SAS_6_mCherry_FRAP_minus2S.tif
- Figure 2/2H/Fig. 2H_SAS_6_GFP_FRAP_40S.tif
- __MACOSX/Figure 2/2H/._Fig. 2H_SAS_6_GFP_FRAP_40S.tif
- Figure 2/2H/Fig. 2H_SAS_6_GFP_FRAP_minus2S.tif
- __MACOSX/Figure 2/2H/._Fig. 2H_SAS_6_GFP_FRAP_minus2S.tif
- Figure 2/2H/Fig. 2H_SAS_6_GFP_FRAP_60S.tif
- __MACOSX/Figure 2/2H/._Fig. 2H_SAS_6_GFP_FRAP_60S.tif
- Figure 2/2H/Fig. 2H_SAS_6_mCherry_FRAP_16S.tif
- __MACOSX/Figure 2/2H/._Fig. 2H_SAS_6_mCherry_FRAP_16S.tif
- Figure 2/2H/Fig. 2H_SAS_6_GFP_FRAP_20S.tif
- __MACOSX/Figure 2/2H/._Fig. 2H_SAS_6_GFP_FRAP_20S.tif
- Figure 2/2H/Fig. 2H_SAS_6_GFP_FRAP_0S.tif
- __MACOSX/Figure 2/2H/._Fig. 2H_SAS_6_GFP_FRAP_0S.tif
- Figure 2/2H/Fig. 2H_SAS_6_mCherry_FRAP_11S.tif
- __MACOSX/Figure 2/2H/._Fig. 2H_SAS_6_mCherry_FRAP_11S.tif
- Figure 2/2H/Fig. 2H_SAS_6_mCherry_FRAP_0S.tif
- __MACOSX/Figure 2/2H/._Fig. 2H_SAS_6_mCherry_FRAP_0S.tif
- Figure 2/2A/Fig. 2A.tif
- __MACOSX/Figure 2/2A/._Fig. 2A.tif
- Figure 2/2F/Fig. 2F_SAS_6_GFP_0S_BF.tif
- __MACOSX/Figure 2/2F/._Fig. 2F_SAS_6_GFP_0S_BF.tif
- Figure 2/2F/Fig. 2F_SAS_6_GFP_8S_BF.tif
- __MACOSX/Figure 2/2F/._Fig. 2F_SAS_6_GFP_8S_BF.tif
- Figure 2/2F/Fig. 2F_SAS_6_GFP_24S.tif
- __MACOSX/Figure 2/2F/._Fig. 2F_SAS_6_GFP_24S.tif
- Figure 2/2F/Fig. 2F_SAS_6_GFP_0S.tif
- __MACOSX/Figure 2/2F/._Fig. 2F_SAS_6_GFP_0S.tif
- Figure 2/2F/Fig. 2F_SAS_6_GFP_16S_BF.tif
- __MACOSX/Figure 2/2F/._Fig. 2F_SAS_6_GFP_16S_BF.tif
- Figure 2/2F/Fig. 2F_SAS_6_GFP_24S_BF.tif
- __MACOSX/Figure 2/2F/._Fig. 2F_SAS_6_GFP_24S_BF.tif
- Figure 2/2F/Fig. 2F_SAS_6_GFP_16S.tif
- __MACOSX/Figure 2/2F/._Fig. 2F_SAS_6_GFP_16S.tif
- Figure 2/2F/Fig. 2F_SAS_6_GFP_8S.tif
- __MACOSX/Figure 2/2F/._Fig. 2F_SAS_6_GFP_8S.tif
- Figure 2/2C/Fig. 2C_SAS_6_GFP_0min.tif
- __MACOSX/Figure 2/2C/._Fig. 2C_SAS_6_GFP_0min.tif
- Figure 2/2C/Fig. 2C_SAS_6_GFP_2min.tif
- __MACOSX/Figure 2/2C/._Fig. 2C_SAS_6_GFP_2min.tif
- Figure 2/2C/Fig. 2C_SAS_6_GFP_2min_BF.tif
- __MACOSX/Figure 2/2C/._Fig. 2C_SAS_6_GFP_2min_BF.tif
- Figure 2/2C/Fig. 2C_SAS_6_GFP_1min.tif
- __MACOSX/Figure 2/2C/._Fig. 2C_SAS_6_GFP_1min.tif
- Figure 2/2C/Fig. 2C_SAS_6_GFP_1min_BF.tif
- __MACOSX/Figure 2/2C/._Fig. 2C_SAS_6_GFP_1min_BF.tif
- Figure 2/2C/Fig. 2C_SAS_6_GFP_0min_BF.tif
- __MACOSX/Figure 2/2C/._Fig. 2C_SAS_6_GFP_0min_BF.tif
- Figure 2/2D/2D.xlsx
- __MACOSX/Figure 2/2D/._2D.xlsx
- Figure 2/2M/Fig. 2M_SAS_6_C_mCherry.tif
- __MACOSX/Figure 2/2M/._Fig. 2M_SAS_6_C_mCherry.tif
- Figure 2/2M/Fig. 2M_SAS_6_FL_mCherry_BF.tif
- __MACOSX/Figure 2/2M/._Fig. 2M_SAS_6_FL_mCherry_BF.tif
- Figure 2/2M/Fig. 2M_SAS_6_N_mCherry.tif
- __MACOSX/Figure 2/2M/._Fig. 2M_SAS_6_N_mCherry.tif
- Figure 2/2M/Fig. 2M_SAS_6_C_mCherry_BF.tif
- __MACOSX/Figure 2/2M/._Fig. 2M_SAS_6_C_mCherry_BF.tif
- Figure 2/2M/Fig. 2M_SAS_6_M_mCherry_BF.tif
- __MACOSX/Figure 2/2M/._Fig. 2M_SAS_6_M_mCherry_BF.tif
- Figure 2/2M/Fig. 2M_SAS_6_FL_mCherry.tif
- __MACOSX/Figure 2/2M/._Fig. 2M_SAS_6_FL_mCherry.tif
- Figure 2/2M/Fig. 2M_SAS_6_M_mCherry.tif
- __MACOSX/Figure 2/2M/._Fig. 2M_SAS_6_M_mCherry.tif
- Figure 2/2M/Fig. 2M_SAS_6_N_mCherry_BF.tif
- __MACOSX/Figure 2/2M/._Fig. 2M_SAS_6_N_mCherry_BF.tif
- Figure 2/2J/2J.xlsx
- __MACOSX/Figure 2/2J/._2J.xlsx
- Figure 2/2L/Fig. 2L.tif
- __MACOSX/Figure 2/2L/._Fig. 2L.tif
- Figure 2/2E/Fig. 2E_SAS_6_mCherry_0S.tif
- __MACOSX/Figure 2/2E/._Fig. 2E_SAS_6_mCherry_0S.tif
- Figure 2/2E/Fig. 2E_SAS_6_mCherry_60S_BF.tif
- __MACOSX/Figure 2/2E/._Fig. 2E_SAS_6_mCherry_60S_BF.tif
- Figure 2/2E/Fig. 2E_SAS_6_mCherry_0S_BF.tif
- __MACOSX/Figure 2/2E/._Fig. 2E_SAS_6_mCherry_0S_BF.tif
- Figure 2/2E/Fig. 2E_SAS_6_mCherry_60S.tif
- __MACOSX/Figure 2/2E/._Fig. 2E_SAS_6_mCherry_60S.tif
- Figure 2/2E/Fig. 2E_SAS_6_mCherry_20S.tif
- __MACOSX/Figure 2/2E/._Fig. 2E_SAS_6_mCherry_20S.tif
- Figure 2/2E/Fig. 2E_SAS_6_mCherry_20S_BF.tif
- __MACOSX/Figure 2/2E/._Fig. 2E_SAS_6_mCherry_20S_BF.tif
- Figure 2/2E/Fig. 2E_SAS_6_mCherry_5S_BF.tif
- __MACOSX/Figure 2/2E/._Fig. 2E_SAS_6_mCherry_5S_BF.tif
- Figure 2/2E/Fig. 2E_SAS_6_mCherry_5S.tif
- __MACOSX/Figure 2/2E/._Fig. 2E_SAS_6_mCherry_5S.tif
- Figure 2/2B/Fig. 2B_SAS_6_mCherry_0min_BF.tif
- __MACOSX/Figure 2/2B/._Fig. 2B_SAS_6_mCherry_0min_BF.tif
- Figure 2/2B/Fig. 2B_SAS_6_mCherry_1min_BF.tif
- __MACOSX/Figure 2/2B/._Fig. 2B_SAS_6_mCherry_1min_BF.tif
- Figure 2/2B/Fig. 2B_SAS_6_mCherry_0min.tif
- __MACOSX/Figure 2/2B/._Fig. 2B_SAS_6_mCherry_0min.tif
- Figure 2/2B/Fig. 2B_SAS_6_mCherry_2min.tif
- __MACOSX/Figure 2/2B/._Fig. 2B_SAS_6_mCherry_2min.tif
- Figure 2/2B/Fig. 2B_SAS_6_mCherry_2min_BF.tif
- __MACOSX/Figure 2/2B/._Fig. 2B_SAS_6_mCherry_2min_BF.tif
- Figure 2/2B/Fig. 2B_SAS_6_mCherry_1min.tif
- __MACOSX/Figure 2/2B/._Fig. 2B_SAS_6_mCherry_1min.tif
