# Supplementary material for: Dynamic SAS-6 phosphorylation aids centrosome duplication and elimination in C. elegans oogenesis
Source: EMBO Rep. 2025 May 23;26(13):3411–44. doi: 10.1038/s44319-025-00485-7 (PMC12238530; doi:10.1038/s44319-025-00485-7)
Supplement: Supplementary file 5 — Source data Fig. 2 [file 44319_2025_485_MOESM5_ESM.zip › Figure 2/2I/2I.xlsx]

## Sheet: Sheet1
	1st	2nd	3rd
Pre-bleach	1	1	1
0	0	0	0
	0.0386948	0.263348	0.193967
	0.0852695	0.434112	0.358301
	0.142333	0.598734	0.416938
	0.198551	0.694705	0.562861
5	0.248845	0.781955	0.6275
	0.292176	0.851603	0.703362
	0.337552	0.900087	0.74099
	0.379385	0.949537	0.839676
	0.413073	0.971508	0.868906
10	0.44313	0.990503	0.901516
	0.479956	0.998227	0.922347
	0.509008	0.999414	0.943558
	0.536103	1	0.953368
	0.561612	0.999414	0.938362
15	0.588143	0.999794	0.955159
	0.609209	1	0.95536
	0.629253	1	0.968374
	0.654391	1	0.972182
	0.67202	1	0.985398
20	0.691975	1	1
