# Supplementary material for: Dynamic SAS-6 phosphorylation aids centrosome duplication and elimination in C. elegans oogenesis
Source: EMBO Rep. 2025 May 23;26(13):3411–44. doi: 10.1038/s44319-025-00485-7 (PMC12238530; doi:10.1038/s44319-025-00485-7)
Supplement: Supplementary file 5 — Source data Fig. 2 [file 44319_2025_485_MOESM5_ESM.zip › Figure 2/2D/2D.xlsx]

## Sheet: Sheet1
SAS-6-mCherry			SAS-6-GFP
0	1	2	0	1	2 (min)
2.357	2.662	4.267	1.941	9.866	10.835
2.511	2.079	2.976	6.188	9.261	10.121
1.597	1.357	3.485	2.688	4.813	4.05
5.558	10.244	3.104	2.404	3.762	8.412
6.557	6.411	2.381	4.633	5.054	3.851
1.098	5.497	7.076	1.487	2.404	3.511
0.842	1.078	1.733	1.487	3.305	6.105
1.525	2.451	1.552	1.844	1.254	3.4
5.539	3.371	2.748	2.916	0.825	2.774
2.055	1.315	4.821	0.412	7.67	3.6
4.212	2.214	1.331	0.461	2.508	3.966
2.57	4.967	8.166	1.166	3.356	5.071
3.223	6.016	4.768	2.305	2.68	3.227
1.938	1.473	5.691	1.487	2.68	8.778
1.786	4.952	1.597	1.662	2.102	4.45
6.174	0.867	10.114	2.123	2.688	9.261
1.434	1.79	1.671	1.773	12.095	3.26
1.065	2.381	2.748	1.773	8.771	3.413
3.698	11.834	5.657	2.766	5.806	3.065
2.214	2.998	4.411	5.717	4.123	4.25
3.525	2.531	7.508	2.102	7.891	3.523
4.768	19.299	10.855	2.804	6.588	9.052
2.63	11.496	5.539	2.404	3.4	4.329
0.833	2.274	9.412	6.233	7.804	13.613
1.172	2.622	4.643	3.523	6.444	8.807
3.471	4.533	9.378	3.065	3.065	4.503
2.867	6.048	4.637	2.952	2.804	3.606
3.352	5.186	3.698	1.844	9.13	3.89
3.461	3.216	3.892	2.508	10.209	8.698
2.511	2.393	4.58	3.002	4.23	6.454
4.39	1.588	3.116	2.804	7.894	9.836
4.194	7.594	6.903	1.945	12.095	7.631
2.454	5.853	6.802	1.956	4.526	10.085
1.548	5.054	6.703	2.751	6.421	5.121
2.384	3.503	4.219	1.773	2.277	8.875
2.408	1.77	5.316	3.044	2.872	16.826
5.358	7.071	3.31	2.22	6.866	7.603
3.216	7.567	5.065	2.305	11.254	3.6
2.769	3.216	5.024	1.649	3.711	3.14
3.051	2.662	4.173	2.68	6.13	4.54
1.786	3.817	16.701	3.14	2.03	3.505
2.29	4.781	9.442	1.383	4.123	3.917
4.222	3.708	19.168	2.483	2.68	3.505
5.256	5.481	15.967	2.608	3.002	2.894
2.195	2.265	4.557	2.491	4.45	3.381
1.905	3.095	11.607	1.443	3.324	4.76
2.741	18.845	15.046	1.901	3.12	8.239
1.098	5.488	18.84	1.7	3.099	6.655
0.714	3.876	17.239	3.356	3.356	11.954
0.982	4.717	31.206	1.867	3.26	4.123
2.998	2.143	5.316	2.973	2.68	3.647
2.381	6.837	4.858	2.872	2.886	4.633
1.196	6.31	17.744	3.4	2.413	3.356
0.96	3.216	4.292	2.041	2.886	5.661
2.619	3.177	3.887	2.062	3.002
1.802	2.72	4.458	1.649	4.991
1.548	2.6	8.698	2.268	4.536
1.548	3.249	10.191	2.608	3.099
3.789	4.055	6.93	2.804	2.751
2.769	3.973	5.523	1.844	4.61
8.096	3.452	5.463	1.443	8.602
5.534	2.779	4.377	1.051	2.952
5.151	2.614	4.209	2.55	2.474
2.214	2.428	4.368	2.072	3.939
1.214	11.676	8.691	1.844	3.26
1.19	2.381	7.668	1.662	3.505
1.92	2.83	10.13	1.458
2.13	4.697	6.067	2.483
1.77	6.381	3.485	2.305
1.667	11.3	12.148	4.092
0.799	3.104	22.434	2.774
1.098	2.802	13.786	4.503
1.065	7.944	5.503	2.688
0.93	2.614	2.717	2.03
2.454	2.83	19.388	3.917
0.867	1.802	4.533	3.065
1.315	2.525	10.244	2.474
1.548	4.165	13.579	1.867
4.11	4.881	5.844	1.956
2.643	5.256	5.691	3.356
1.552	7.396		4.29
1.786	3.571		2.751
2.675	3.581		2.864
1.098	1.863		2.072
2.5	1.786		2.268
1.19	3.234		2.916
4.209	2.027		1.662
1.692	3.708		1.867
2.564	2.287		1.855
1.078	3.434		1.662
2.079	7.242		2.413
1.19	5.957		2.22
1.684	4.292		3.305
1.434	8.072		6.997
1.882	2.976		6.394
4.824	3.736		7.022
3.698	4.856		3.154
0.833	10.189		4.45
1.357	10.119		3.299
2.384	5.893
2.146	4.74
1.77	10.485
1.923	4.048
1.438	3.667
1.619	6.4
1.588	3.644
2.761	5
3.552	8.452
1.331	4.775
1.705	3.876
1.214	2.531
3.501	2.545
1.905	2.311
1.86
0.833
2.717
0.858
1.024
1.179
0.714
0.595
1.923
1.705
1.429
1.357
0.753
0.641
1.098
1.717
4.267
2.381
2.027
1.357
1.448
0.595
1.098
0.607
0.867
0.858
0.833
2.622
1.315
1.692
2.5
1.065
2.287
1.265
2.384
3.644
2.262
1.315
1.282
0.673
2.299
1.315
2.381
3.936
4.207
6.765
0.842
1.393
1.098
1.552
2.611
0.429
1.923
1.654
1.393
4.292
1.786
2.862
1.923
1.548
3.051
1.667
1.963
0.952
1.31
3.214
1.786
2.143
0.982
1.31
