# Supplementary material for: Dynamic SAS-6 phosphorylation aids centrosome duplication and elimination in C. elegans oogenesis
Source: EMBO Rep. 2025 May 23;26(13):3411–44. doi: 10.1038/s44319-025-00485-7 (PMC12238530; doi:10.1038/s44319-025-00485-7)
Supplement: Supplementary file 5 — Source data Fig. 2 [file 44319_2025_485_MOESM5_ESM.zip › Figure 2/2J/2J.xlsx]

## Sheet: Sheet1
	1st	2nd	3rd
Pre-bleach	1	1	1
0	0	0	0
2	0.093594	0.196763	0.201073
3	0.179097	0.230982	0.314778
4	0.24148	0.298498	0.45523
6	0.302746	0.422065	0.478141
7	0.331606	0.449612	0.52437
8	0.370311	0.496185	0.582513
9	0.395185	0.558943	0.635123
11	0.396341	0.505698	0.602437
12	0.421732	0.585532	0.66058
13	0.450632	0.606474	0.705994
15	0.460438	0.642576	0.678399
16	0.480089	0.720528	0.714887
17	0.502611	0.724327	0.710237
19	0.505521	0.723369	0.762406
20	0.539602	0.730041	0.771333
21	0.567306	0.727167	0.794651
22	0.585243	0.742395	0.810332
24	0.579463	0.7709	0.781922
25	0.609479	0.730041	0.835381
26	0.604297	0.781371	0.847702
28	0.623351	0.802279	0.831138
29	0.626819	0.845054	0.854049
30	0.594491	0.846012	0.862127
31	0.647028	0.824145	0.838775
33	0.633755	0.825069	0.903673
34	0.682266	0.88403	0.859548
35	0.666122	0.902063	0.891386
37	0.674214	0.884954	0.89943
38	0.697293	0.885912	0.93422
39	0.688046	0.914451	0.870172
40	0.703073	0.905896	0.872276
42	0.718101	0.905896	0.908764
43	0.704229	0.895425	0.926617
44	0.699605	0.910618	0.921526
46	0.717503	0.914451	0.928722
47	0.719815	0.919173	0.922375
48	0.730817	0.933443	0.898615
50	0.730817	0.904938	0.948238
51	0.757962	0.952469	0.937615
52	0.750468	0.939158	0.949528
53	0.742935	0.933443	0.958421
55	0.765456	0.894467	0.92957
56	0.774146	0.919173	0.932964
57	0.737155	0.941998	0.938056
59	0.753936	0.933443	0.965209
60	0.761988	0.934401	0.944844
