# Supplementary material for: Dynamic SAS-6 phosphorylation aids centrosome duplication and elimination in C. elegans oogenesis
Source: EMBO Rep. 2025 May 23;26(13):3411–44. doi: 10.1038/s44319-025-00485-7 (PMC12238530; doi:10.1038/s44319-025-00485-7)
Supplement: Supplementary file 6 — Source data Fig. 3 [file 44319_2025_485_MOESM6_ESM.zip]

Archive with 120 entries (110 files):
- Figure 3/
- __MACOSX/._Figure 3
- Figure 3/3E/
- __MACOSX/Figure 3/._3E
- Figure 3/3B/
- __MACOSX/Figure 3/._3B
- Figure 3/3C/
- __MACOSX/Figure 3/._3C
- Figure 3/3D/
- __MACOSX/Figure 3/._3D
- Figure 3/.DS_Store
- __MACOSX/Figure 3/._.DS_Store
- Figure 3/3H/
- __MACOSX/Figure 3/._3H
- Figure 3/3A/
- __MACOSX/Figure 3/._3A
- Figure 3/3F/
- __MACOSX/Figure 3/._3F
- Figure 3/3G/
- __MACOSX/Figure 3/._3G
- Figure 3/3I/
- __MACOSX/Figure 3/._3I
- Figure 3/3E/3E.xlsx
- __MACOSX/Figure 3/3E/._3E.xlsx
- Figure 3/3B/Fig. 3B_GFP_Vector.tif
- __MACOSX/Figure 3/3B/._Fig. 3B_GFP_Vector.tif
- Figure 3/3B/Fig. 3B_SAS6_GFP.tif
- __MACOSX/Figure 3/3B/._Fig. 3B_SAS6_GFP.tif
- Figure 3/3C/Fig. 3C_50min.tif
- __MACOSX/Figure 3/3C/._Fig. 3C_50min.tif
- Figure 3/3C/Fig. 3C_0min.tif
- __MACOSX/Figure 3/3C/._Fig. 3C_0min.tif
- Figure 3/3C/Fig. 3C_40min.tif
- __MACOSX/Figure 3/3C/._Fig. 3C_40min.tif
- Figure 3/3C/Fig. 3C_35min.tif
- __MACOSX/Figure 3/3C/._Fig. 3C_35min.tif
- Figure 3/3C/Fig. 3C_25min.tif
- __MACOSX/Figure 3/3C/._Fig. 3C_25min.tif
- Figure 3/3C/Fig. 3C_70min.tif
- __MACOSX/Figure 3/3C/._Fig. 3C_70min.tif
- Figure 3/3C/Fig. 3C_20min.tif
- __MACOSX/Figure 3/3C/._Fig. 3C_20min.tif
- Figure 3/3C/Fig. 3C_30min.tif
- __MACOSX/Figure 3/3C/._Fig. 3C_30min.tif
- Figure 3/3D/Fig. 3D_minus30s.tif
- __MACOSX/Figure 3/3D/._Fig. 3D_minus30s.tif
- Figure 3/3D/Fig. 3D_50s.tif
- __MACOSX/Figure 3/3D/._Fig. 3D_50s.tif
- Figure 3/3D/Fig. 3D_30s.tif
- __MACOSX/Figure 3/3D/._Fig. 3D_30s.tif
- Figure 3/3D/Fig. 3D_15s.tif
- __MACOSX/Figure 3/3D/._Fig. 3D_15s.tif
- Figure 3/3D/Fig. 3D_0s.tif
- __MACOSX/Figure 3/3D/._Fig. 3D_0s.tif
- Figure 3/3D/Fig. 3D_120s.tif
- __MACOSX/Figure 3/3D/._Fig. 3D_120s.tif
- Figure 3/3H/Fig. 3H_GFP_120S.tif
- __MACOSX/Figure 3/3H/._Fig. 3H_GFP_120S.tif
- Figure 3/3H/Fig. 3H_mCherry_0S.tif
- __MACOSX/Figure 3/3H/._Fig. 3H_mCherry_0S.tif
- Figure 3/3H/Fig. 3H_mCherry_120S.tif
- __MACOSX/Figure 3/3H/._Fig. 3H_mCherry_120S.tif
- Figure 3/3H/Fig. 3H_GFP_0S.tif
- __MACOSX/Figure 3/3H/._Fig. 3H_GFP_0S.tif
- Figure 3/3H/Fig. 3H_GFP_60S.tif
- __MACOSX/Figure 3/3H/._Fig. 3H_GFP_60S.tif
- Figure 3/3H/Fig. 3H_mCherry_30S.tif
- __MACOSX/Figure 3/3H/._Fig. 3H_mCherry_30S.tif
- Figure 3/3H/SAS-6-gfp 10% hexanediol_Series001_t023_z00_ch00.tif
- __MACOSX/Figure 3/3H/._SAS-6-gfp 10% hexanediol_Series001_t023_z00_ch00.tif
- Figure 3/3H/Fig. 3H_mCherry_210S.tif
- __MACOSX/Figure 3/3H/._Fig. 3H_mCherry_210S.tif
- Figure 3/3H/Fig. 3H_GFP_30S.tif
- __MACOSX/Figure 3/3H/._Fig. 3H_GFP_30S.tif
- Figure 3/3H/Fig. 3H_GFP_210S.tif
- __MACOSX/Figure 3/3H/._Fig. 3H_GFP_210S.tif
- Figure 3/3H/Fig. 3H_mCherry_60S.tif
- __MACOSX/Figure 3/3H/._Fig. 3H_mCherry_60S.tif
- Figure 3/3A/Fig. 3A_SAS6_mCherry.tif
- __MACOSX/Figure 3/3A/._Fig. 3A_SAS6_mCherry.tif
- Figure 3/3A/Fig. 3A_mCherry_vector.tif
- __MACOSX/Figure 3/3A/._Fig. 3A_mCherry_vector.tif
- Figure 3/3F/Fig. 3F_015.tif
- __MACOSX/Figure 3/3F/._Fig. 3F_015.tif
- Figure 3/3F/Fig. 3F_130s.tif
- __MACOSX/Figure 3/3F/._Fig. 3F_130s.tif
- Figure 3/3F/Fig. 3F_50s.tif
- __MACOSX/Figure 3/3F/._Fig. 3F_50s.tif
- Figure 3/3F/Fig. 3F_minus60s.tif
- __MACOSX/Figure 3/3F/._Fig. 3F_minus60s.tif
- Figure 3/3F/Fig. 3F_0s.tif
- __MACOSX/Figure 3/3F/._Fig. 3F_0s.tif
- Figure 3/3F/Fig. 3F_25s.tif
- __MACOSX/Figure 3/3F/._Fig. 3F_25s.tif
- Figure 3/3G/3G.xlsx
- __MACOSX/Figure 3/3G/._3G.xlsx
- Figure 3/3I/Fig. 3I_0S.tif
- __MACOSX/Figure 3/3I/._Fig. 3I_0S.tif
- Figure 3/3I/Fig. 3I_125S.tif
- __MACOSX/Figure 3/3I/._Fig. 3I_125S.tif
- Figure 3/3I/Fig. 3I_90S.tif
- __MACOSX/Figure 3/3I/._Fig. 3I_90S.tif
- Figure 3/3I/Fig. 3I_80S.tif
- __MACOSX/Figure 3/3I/._Fig. 3I_80S.tif
- Figure 3/3I/Fig. 3I_60S.tif
- __MACOSX/Figure 3/3I/._Fig. 3I_60S.tif
- Figure 3/3I/Fig. 3I_40S.tif
- __MACOSX/Figure 3/3I/._Fig. 3I_40S.tif
- Figure 3/3I/Fig. 3I_95S.tif
- __MACOSX/Figure 3/3I/._Fig. 3I_95S.tif
- Figure 3/3I/Fig. 3I_20S.tif
- __MACOSX/Figure 3/3I/._Fig. 3I_20S.tif
- Figure 3/3I/Fig. 3I_120S.tif
- __MACOSX/Figure 3/3I/._Fig. 3I_120S.tif
- Figure 3/3I/Fig. 3I_50S.tif
- __MACOSX/Figure 3/3I/._Fig. 3I_50S.tif
- Figure 3/3I/Fig. 3I_30S.tif
- __MACOSX/Figure 3/3I/._Fig. 3I_30S.tif
- Figure 3/3I/Fig. 3I_10S.tif
- __MACOSX/Figure 3/3I/._Fig. 3I_10S.tif
