# Supplementary material for: Dynamic SAS-6 phosphorylation aids centrosome duplication and elimination in C. elegans oogenesis
Source: EMBO Rep. 2025 May 23;26(13):3411–44. doi: 10.1038/s44319-025-00485-7 (PMC12238530; doi:10.1038/s44319-025-00485-7)
Supplement: Supplementary file 6 — Source data Fig. 3 [file 44319_2025_485_MOESM6_ESM.zip › Figure 3/3E/3E.xlsx]

## Sheet: Sheet1
	SAS-6-mCherry
Pre-bleach	1	1	1
0	0.281047	0.246412	0.356541
	0.342741	0.357765	0.495012
	0.357659	0.394282	0.611953
	0.406882	0.4838	0.677424
20	0.421494	0.527435	0.758906
	0.454706	0.565965	0.792176
	0.502647	0.631388	0.805294
	0.541906	0.672776	0.851824
40	0.580353	0.674012	0.868659
	0.609835	0.684812	0.886941
	0.667306	0.698871	0.8982
	0.720929	0.712588	0.907024
60	0.712659	0.771235	0.918471
	0.755235	0.784588	0.950424
	0.802635	0.809788	0.956859
	0.819353	0.874118	0.966953
80	0.839388	0.914812	0.971094
	0.816047	0.933318	0.982294
	0.851882	0.957953	0.983035
	0.883	0.957871	0.981553
100	0.921247	0.9816	0.979882
	0.946918	0.964776	0.992929
	0.946988	0.980224	0.996365
	0.929176	0.981282	0.995012
120	0.941494	0.983271	0.995518
