# Supplementary material for: Dynamic SAS-6 phosphorylation aids centrosome duplication and elimination in C. elegans oogenesis
Source: EMBO Rep. 2025 May 23;26(13):3411–44. doi: 10.1038/s44319-025-00485-7 (PMC12238530; doi:10.1038/s44319-025-00485-7)
Supplement: Supplementary file 7 — Source data Fig. 4 [file 44319_2025_485_MOESM7_ESM.zip]

Archive with 130 entries (116 files):
- Figure 4/
- __MACOSX/._Figure 4
- Figure 4/.DS_Store
- __MACOSX/Figure 4/._.DS_Store
- Figure 4/4E/
- __MACOSX/Figure 4/._4E
- Figure 4/4B/
- __MACOSX/Figure 4/._4B
- Figure 4/4K/
- __MACOSX/Figure 4/._4K
- Figure 4/4L/
- __MACOSX/Figure 4/._4L
- Figure 4/4M/
- __MACOSX/Figure 4/._4M
- Figure 4/4J/
- __MACOSX/Figure 4/._4J
- Figure 4/4C/
- __MACOSX/Figure 4/._4C
- Figure 4/4D/
- __MACOSX/Figure 4/._4D
- Figure 4/4F/
- __MACOSX/Figure 4/._4F
- Figure 4/4H/
- __MACOSX/Figure 4/._4H
- Figure 4/4I/
- __MACOSX/Figure 4/._4I
- Figure 4/4N/
- __MACOSX/Figure 4/._4N
- Figure 4/4G/
- __MACOSX/Figure 4/._4G
- Figure 4/4E/Fig. 4E_HA.tif
- __MACOSX/Figure 4/4E/._Fig. 4E_HA.tif
- Figure 4/4E/Fig. 4E_Thio.tif
- __MACOSX/Figure 4/4E/._Fig. 4E_Thio.tif
- Figure 4/4E/Fig. 4E_MBP.tif
- __MACOSX/Figure 4/4E/._Fig. 4E_MBP.tif
- Figure 4/4B/Fig. 4B_Flag.tif
- __MACOSX/Figure 4/4B/._Fig. 4B_Flag.tif
- Figure 4/4B/Fig. 4B_pS408.tif
- __MACOSX/Figure 4/4B/._Fig. 4B_pS408.tif
- Figure 4/4K/Fig. 4K_SAS6_FL_mCherry.tif
- __MACOSX/Figure 4/4K/._Fig. 4K_SAS6_FL_mCherry.tif
- Figure 4/4K/Fig. 4K_SAS6_C_mCherry.tif
- __MACOSX/Figure 4/4K/._Fig. 4K_SAS6_C_mCherry.tif
- Figure 4/4L/Fig. 4L_WT_50'.tif
- __MACOSX/Figure 4/4L/._Fig. 4L_WT_50'.tif
- Figure 4/4L/Fig. 4L_5D_60''.tif
- __MACOSX/Figure 4/4L/._Fig. 4L_5D_60''.tif
- Figure 4/4L/Fig. 4L_WT_30'.tif
- __MACOSX/Figure 4/4L/._Fig. 4L_WT_30'.tif
- Figure 4/4L/Fig. 4L_5A_0''.tif
- __MACOSX/Figure 4/4L/._Fig. 4L_5A_0''.tif
- Figure 4/4L/Fig. 4L_5A_30''.tif
- __MACOSX/Figure 4/4L/._Fig. 4L_5A_30''.tif
- Figure 4/4L/Fig. 4L_WT_0''.tif
- __MACOSX/Figure 4/4L/._Fig. 4L_WT_0''.tif
- Figure 4/4L/Fig. 4L_5A_60''.tif
- __MACOSX/Figure 4/4L/._Fig. 4L_5A_60''.tif
- Figure 4/4L/Fig. 4L_5D_0''.tif
- __MACOSX/Figure 4/4L/._Fig. 4L_5D_0''.tif
- Figure 4/4L/Fig. 4L_5D_30''.tif
- __MACOSX/Figure 4/4L/._Fig. 4L_5D_30''.tif
- Figure 4/4M/Fig. 4M_5D_30''.tif
- __MACOSX/Figure 4/4M/._Fig. 4M_5D_30''.tif
- Figure 4/4M/Fig. 4M_WT_60''.tif
- __MACOSX/Figure 4/4M/._Fig. 4M_WT_60''.tif
- Figure 4/4M/Fig. 4M_5D_0''.tif
- __MACOSX/Figure 4/4M/._Fig. 4M_5D_0''.tif
- Figure 4/4M/Fig. 4M_WT.tif
- __MACOSX/Figure 4/4M/._Fig. 4M_WT.tif
- Figure 4/4M/Fig. 4M_5A_60''.tif
- __MACOSX/Figure 4/4M/._Fig. 4M_5A_60''.tif
- Figure 4/4M/Fig. 4M_5A_30''.tif
- __MACOSX/Figure 4/4M/._Fig. 4M_5A_30''.tif
- Figure 4/4M/Fig. 4M_5A_0''.tif
- __MACOSX/Figure 4/4M/._Fig. 4M_5A_0''.tif
- Figure 4/4M/Fig. 4M_WT_30''.tif
- __MACOSX/Figure 4/4M/._Fig. 4M_WT_30''.tif
- Figure 4/4M/Fig. 4M_5D_60''.tif
- __MACOSX/Figure 4/4M/._Fig. 4M_5D_60''.tif
- Figure 4/4J/4J.xlsx
- __MACOSX/Figure 4/4J/._4J.xlsx
- Figure 4/4C/Fig. 4C_Myc_CDK1.tif
- __MACOSX/Figure 4/4C/._Fig. 4C_Myc_CDK1.tif
- Figure 4/4C/Fig. 4C_CBB.tif
- __MACOSX/Figure 4/4C/._Fig. 4C_CBB.tif
- Figure 4/4D/Fig. 4D_Myc.tif
- __MACOSX/Figure 4/4D/._Fig. 4D_Myc.tif
- Figure 4/4D/Fig. 4D_GFP.tif
- __MACOSX/Figure 4/4D/._Fig. 4D_GFP.tif
- Figure 4/4F/Fig. 4F_MPM2.tif
- __MACOSX/Figure 4/4F/._Fig. 4F_MPM2.tif
- Figure 4/4F/Fig. 4F_CDK1_HA.tif
- __MACOSX/Figure 4/4F/._Fig. 4F_CDK1_HA.tif
- Figure 4/4F/Fig. 4F_MBP.tif
- __MACOSX/Figure 4/4F/._Fig. 4F_MBP.tif
- Figure 4/4H/Fig. 4H_pS408.tif
- __MACOSX/Figure 4/4H/._Fig. 4H_pS408.tif
- Figure 4/4H/Fig. 4H_MPM2.tif
- __MACOSX/Figure 4/4H/._Fig. 4H_MPM2.tif
- Figure 4/4H/Fig. 4H_CBB.tif
- __MACOSX/Figure 4/4H/._Fig. 4H_CBB.tif
- Figure 4/4H/Fig. 4H_HA.tif
- __MACOSX/Figure 4/4H/._Fig. 4H_HA.tif
- Figure 4/4I/Fig. 4I_5A.tif
- __MACOSX/Figure 4/4I/._Fig. 4I_5A.tif
- Figure 4/4I/Fig. 4I_WT.tif
- __MACOSX/Figure 4/4I/._Fig. 4I_WT.tif
- Figure 4/4I/Fig. 4I_5D.tif
- __MACOSX/Figure 4/4I/._Fig. 4I_5D.tif
- Figure 4/4I/Fig. 4I_mCherry.tif
- __MACOSX/Figure 4/4I/._Fig. 4I_mCherry.tif
- Figure 4/4N/Fig. 4N_preP_0'.tif
- __MACOSX/Figure 4/4N/._Fig. 4N_preP_0'.tif
- Figure 4/4N/Fig. 4N_preP_1'.tif
- __MACOSX/Figure 4/4N/._Fig. 4N_preP_1'.tif
- Figure 4/4N/Fig. 4N_Control_1'.tif
- __MACOSX/Figure 4/4N/._Fig. 4N_Control_1'.tif
- Figure 4/4N/Fig. 4N_Control_0'.tif
- __MACOSX/Figure 4/4N/._Fig. 4N_Control_0'.tif
- Figure 4/4N/Fig. 4N_Control_2'.tif
- __MACOSX/Figure 4/4N/._Fig. 4N_Control_2'.tif
- Figure 4/4N/Fig. 4N_preP_2'.tif
- __MACOSX/Figure 4/4N/._Fig. 4N_preP_2'.tif
- Figure 4/4G/Fig. 4G_CDK1_HA.tif
- __MACOSX/Figure 4/4G/._Fig. 4G_CDK1_HA.tif
- Figure 4/4G/Fig. 4G_MPM2.tif
- __MACOSX/Figure 4/4G/._Fig. 4G_MPM2.tif
- Figure 4/4G/Fig. 4G_MBP.tif
- __MACOSX/Figure 4/4G/._Fig. 4G_MBP.tif
