# Supplementary material for: Dynamic SAS-6 phosphorylation aids centrosome duplication and elimination in C. elegans oogenesis
Source: EMBO Rep. 2025 May 23;26(13):3411–44. doi: 10.1038/s44319-025-00485-7 (PMC12238530; doi:10.1038/s44319-025-00485-7)
Supplement: Supplementary file 7 — Source data Fig. 4 [file 44319_2025_485_MOESM7_ESM.zip › Figure 4/4J/4J.xlsx]

## Sheet: Sheet1
mCherry-HA	SAS-6-mCherry-HA	SAS-6-5A-mcherry	SAS-6-5D-mCherry-HA
0	35.49	37.41	2.94
0	25.86	35.48	1.98
0	27.95	33.78	1.27
