# Supplementary material for: Dynamic SAS-6 phosphorylation aids centrosome duplication and elimination in C. elegans oogenesis
Source: EMBO Rep. 2025 May 23;26(13):3411–44. doi: 10.1038/s44319-025-00485-7 (PMC12238530; doi:10.1038/s44319-025-00485-7)
Supplement: Supplementary file 8 — Source data Fig. 5 [file 44319_2025_485_MOESM8_ESM.zip]

Archive with 132 entries (123 files):
- Figure 5/
- __MACOSX/._Figure 5
- Figure 5/5I/
- __MACOSX/Figure 5/._5I
- Figure 5/5G/
- __MACOSX/Figure 5/._5G
- Figure 5/5A/
- __MACOSX/Figure 5/._5A
- Figure 5/5H/
- __MACOSX/Figure 5/._5H
- Figure 5/.DS_Store
- __MACOSX/Figure 5/._.DS_Store
- Figure 5/5C/
- __MACOSX/Figure 5/._5C
- Figure 5/5D/
- __MACOSX/Figure 5/._5D
- Figure 5/5E/
- __MACOSX/Figure 5/._5E
- Figure 5/5B/
- __MACOSX/Figure 5/._5B
- Figure 5/5I/Fig_5I_╬öC_BF.tif
- __MACOSX/Figure 5/5I/._Fig_5I_╬öC_BF.tif
- Figure 5/5I/Fig_5I_╬öN_SAS_4_GFP.tif
- __MACOSX/Figure 5/5I/._Fig_5I_╬öN_SAS_4_GFP.tif
- Figure 5/5I/Fig_5I_FL_SAS_4_GFP.tif
- __MACOSX/Figure 5/5I/._Fig_5I_FL_SAS_4_GFP.tif
- Figure 5/5I/Fig_5I_M_SAS_4_GFP_preP.tif
- __MACOSX/Figure 5/5I/._Fig_5I_M_SAS_4_GFP_preP.tif
- Figure 5/5I/Fig_5I_╬öN_BF_preP.tif
- __MACOSX/Figure 5/5I/._Fig_5I_╬öN_BF_preP.tif
- Figure 5/5I/Fig_5I_GST_BF.tif
- __MACOSX/Figure 5/5I/._Fig_5I_GST_BF.tif
- Figure 5/5I/Fig_5I_╬öM_BF.tif
- __MACOSX/Figure 5/5I/._Fig_5I_╬öM_BF.tif
- Figure 5/5I/Fig_5I_╬öM_SAS_4_GFP.tif
- __MACOSX/Figure 5/5I/._Fig_5I_╬öM_SAS_4_GFP.tif
- Figure 5/5I/Fig_5I_fl_SAS_4_GFP_preP.tif
- __MACOSX/Figure 5/5I/._Fig_5I_fl_SAS_4_GFP_preP.tif
- Figure 5/5I/Fig_5I_╬öC_SAS_4_GFP.tif
- __MACOSX/Figure 5/5I/._Fig_5I_╬öC_SAS_4_GFP.tif
- Figure 5/5I/Fig_5I_M_BF_preP.tif
- __MACOSX/Figure 5/5I/._Fig_5I_M_BF_preP.tif
- Figure 5/5I/Fig_5I_FL_BF_preP.tif
- __MACOSX/Figure 5/5I/._Fig_5I_FL_BF_preP.tif
- Figure 5/5I/Fig_5I_N_BF.tif
- __MACOSX/Figure 5/5I/._Fig_5I_N_BF.tif
- Figure 5/5I/Fig_5I_╬öN_SAS_4_GFP_preP.tif
- __MACOSX/Figure 5/5I/._Fig_5I_╬öN_SAS_4_GFP_preP.tif
- Figure 5/5I/Fig_5I_╬öN_BF.tif
- __MACOSX/Figure 5/5I/._Fig_5I_╬öN_BF.tif
- Figure 5/5I/Fig_5I_M_SAS_4_GFP.tif
- __MACOSX/Figure 5/5I/._Fig_5I_M_SAS_4_GFP.tif
- Figure 5/5I/Fig_5I_N_SAS_4_GFP.tif
- __MACOSX/Figure 5/5I/._Fig_5I_N_SAS_4_GFP.tif
- Figure 5/5I/Fig_5I_FL_BF.tif
- __MACOSX/Figure 5/5I/._Fig_5I_FL_BF.tif
- Figure 5/5I/Fig_5I_GST_SAS_4_GFP.tif
- __MACOSX/Figure 5/5I/._Fig_5I_GST_SAS_4_GFP.tif
- Figure 5/5I/Fig_5I_M_BF.tif
- __MACOSX/Figure 5/5I/._Fig_5I_M_BF.tif
- Figure 5/5I/Fig_5I_C_BF.tif
- __MACOSX/Figure 5/5I/._Fig_5I_C_BF.tif
- Figure 5/5I/Fig_5I_C_SAS_4_GFP.tif
- __MACOSX/Figure 5/5I/._Fig_5I_C_SAS_4_GFP.tif
- Figure 5/5G/Fig_5G_CBB.tif
- __MACOSX/Figure 5/5G/._Fig_5G_CBB.tif
- Figure 5/5G/Fig_5G_SAS4_GFP.tif
- __MACOSX/Figure 5/5G/._Fig_5G_SAS4_GFP.tif
- Figure 5/5A/Fig_5A_CBB.tif
- __MACOSX/Figure 5/5A/._Fig_5A_CBB.tif
- Figure 5/5A/Fig_5A_SAS6_C_mCherry.tif
- __MACOSX/Figure 5/5A/._Fig_5A_SAS6_C_mCherry.tif
- Figure 5/5H/Fig_5H_MPM2.tif
- __MACOSX/Figure 5/5H/._Fig_5H_MPM2.tif
- Figure 5/5H/Fig_5H_GFP.tif
- __MACOSX/Figure 5/5H/._Fig_5H_GFP.tif
- Figure 5/5H/Fig_5H_HA.tif
- __MACOSX/Figure 5/5H/._Fig_5H_HA.tif
- Figure 5/5H/Fig_5H_His.tif
- __MACOSX/Figure 5/5H/._Fig_5H_His.tif
- Figure 5/5C/Fig_5C_HA.tif
- __MACOSX/Figure 5/5C/._Fig_5C_HA.tif
- Figure 5/5C/Fig_5C_CBB.tif
- __MACOSX/Figure 5/5C/._Fig_5C_CBB.tif
- Figure 5/5C/Fig_5C_His.tif
- __MACOSX/Figure 5/5C/._Fig_5C_His.tif
- Figure 5/5C/Fig_5C_MPM2.tif
- __MACOSX/Figure 5/5C/._Fig_5C_MPM2.tif
- Figure 5/5D/Fig_5D_His.tif
- __MACOSX/Figure 5/5D/._Fig_5D_His.tif
- Figure 5/5D/Fig_5D_CBB.tif
- __MACOSX/Figure 5/5D/._Fig_5D_CBB.tif
- Figure 5/5D/Fig_5D_HA.tif
- __MACOSX/Figure 5/5D/._Fig_5D_HA.tif
- Figure 5/5D/Fig_5D_MPM2.tif
- __MACOSX/Figure 5/5D/._Fig_5D_MPM2.tif
- Figure 5/5E/Fig_5E_GST_SAS_6_FL_mCherry_preP.tif
- __MACOSX/Figure 5/5E/._Fig_5E_GST_SAS_6_FL_mCherry_preP.tif
- Figure 5/5E/Fig_5E_GST_SAS_6_FL_BF.tif
- __MACOSX/Figure 5/5E/._Fig_5E_GST_SAS_6_FL_BF.tif
- Figure 5/5E/Fig_5E_GST_SAS_6_FL_BF_preP.tif
- __MACOSX/Figure 5/5E/._Fig_5E_GST_SAS_6_FL_BF_preP.tif
- Figure 5/5E/Fig_5E_GST_SAS_6deltaN_BF_preP.tif
- __MACOSX/Figure 5/5E/._Fig_5E_GST_SAS_6deltaN_BF_preP.tif
- Figure 5/5E/Fig_5E_GST_SAS_6_FL_mCherry.tif
- __MACOSX/Figure 5/5E/._Fig_5E_GST_SAS_6_FL_mCherry.tif
- Figure 5/5E/Fig_5E_GST_SAS_6deltaN_BF.tif
- __MACOSX/Figure 5/5E/._Fig_5E_GST_SAS_6deltaN_BF.tif
- Figure 5/5E/Fig_5E_GST_SAS_6deltaN_mCherry.tif
- __MACOSX/Figure 5/5E/._Fig_5E_GST_SAS_6deltaN_mCherry.tif
- Figure 5/5E/Fig_5E_GST_SAS_6deltaN_mCherry_preP.tif
- __MACOSX/Figure 5/5E/._Fig_5E_GST_SAS_6deltaN_mCherry_preP.tif
- Figure 5/5B/Fig. 5B_delN_mCherry.tif
- __MACOSX/Figure 5/5B/._Fig. 5B_delN_mCherry.tif
- Figure 5/5B/Fig. 5B_GST_mCherry.tif
- __MACOSX/Figure 5/5B/._Fig. 5B_GST_mCherry.tif
- Figure 5/5B/Fig. 5B_delN_BF.tif
- __MACOSX/Figure 5/5B/._Fig. 5B_delN_BF.tif
- Figure 5/5B/Fig. 5B_FL_mCherry.tif
- __MACOSX/Figure 5/5B/._Fig. 5B_FL_mCherry.tif
- Figure 5/5B/Fig. 5B_delM_mCherry.tif
- __MACOSX/Figure 5/5B/._Fig. 5B_delM_mCherry.tif
- Figure 5/5B/Fig. 5B_delM_BF.tif
- __MACOSX/Figure 5/5B/._Fig. 5B_delM_BF.tif
- Figure 5/5B/Fig. 5B_delC_mCherry.tif
- __MACOSX/Figure 5/5B/._Fig. 5B_delC_mCherry.tif
- Figure 5/5B/Fig. 5B_delC_BF.tif
- __MACOSX/Figure 5/5B/._Fig. 5B_delC_BF.tif
- Figure 5/5B/Fig. 5B_FL_BF.tif
- __MACOSX/Figure 5/5B/._Fig. 5B_FL_BF.tif
- Figure 5/5B/Fig. 5B_GST_BF.tif
- __MACOSX/Figure 5/5B/._Fig. 5B_GST_BF.tif
