# Supplementary material for: Dynamic SAS-6 phosphorylation aids centrosome duplication and elimination in C. elegans oogenesis
Source: EMBO Rep. 2025 May 23;26(13):3411–44. doi: 10.1038/s44319-025-00485-7 (PMC12238530; doi:10.1038/s44319-025-00485-7)
Supplement: Supplementary file 9 — Source data Fig. 6 [file 44319_2025_485_MOESM9_ESM.zip]

Archive with 96 entries (85 files):
- Figure 6/
- __MACOSX/._Figure 6
- Figure 6/6F/
- __MACOSX/Figure 6/._6F
- Figure 6/6A/
- __MACOSX/Figure 6/._6A
- Figure 6/6H/
- __MACOSX/Figure 6/._6H
- Figure 6/6I/
- __MACOSX/Figure 6/._6I
- Figure 6/6G/
- __MACOSX/Figure 6/._6G
- Figure 6/.DS_Store
- __MACOSX/Figure 6/._.DS_Store
- Figure 6/6B/
- __MACOSX/Figure 6/._6B
- Figure 6/6E/
- __MACOSX/Figure 6/._6E
- Figure 6/6J/
- __MACOSX/Figure 6/._6J
- Figure 6/6D/
- __MACOSX/Figure 6/._6D
- Figure 6/6C/
- __MACOSX/Figure 6/._6C
- Figure 6/6F/6F.xlsx
- __MACOSX/Figure 6/6F/._6F.xlsx
- Figure 6/6A/Fig.6A_SASS_6_deltaC.tif
- __MACOSX/Figure 6/6A/._Fig.6A_SASS_6_deltaC.tif
- Figure 6/6A/Fig.6A_SASS_6_FL.tif
- __MACOSX/Figure 6/6A/._Fig.6A_SASS_6_FL.tif
- Figure 6/6H/Fig. 6H_40S_preP.tif
- __MACOSX/Figure 6/6H/._Fig. 6H_40S_preP.tif
- Figure 6/6H/Fig. 6H_0S_preP.tif
- __MACOSX/Figure 6/6H/._Fig. 6H_0S_preP.tif
- Figure 6/6H/Fig. 6H_20S.tif
- __MACOSX/Figure 6/6H/._Fig. 6H_20S.tif
- Figure 6/6H/Fig. 6H_0S.tif
- __MACOSX/Figure 6/6H/._Fig. 6H_0S.tif
- Figure 6/6H/Fig. 6H_40S.tif
- __MACOSX/Figure 6/6H/._Fig. 6H_40S.tif
- Figure 6/6H/Fig. 6H_20S_preP.tif
- __MACOSX/Figure 6/6H/._Fig. 6H_20S_preP.tif
- Figure 6/6I/Fig.6I_1,6_Hex_Centrin.tif
- __MACOSX/Figure 6/6I/._Fig.6I_1,6_Hex_Centrin.tif
- Figure 6/6I/Fig.6I_control_Centrin.tif
- __MACOSX/Figure 6/6I/._Fig.6I_control_Centrin.tif
- Figure 6/6I/Fig.6I_control_SAS_6_mCherry_CEP192.tif
- __MACOSX/Figure 6/6I/._Fig.6I_control_SAS_6_mCherry_CEP192.tif
- Figure 6/6I/Fig.6I_control_SASS_6.tif
- __MACOSX/Figure 6/6I/._Fig.6I_control_SASS_6.tif
- Figure 6/6I/Fig.6I_1,6_Hex_r_tubulin.tif
- __MACOSX/Figure 6/6I/._Fig.6I_1,6_Hex_r_tubulin.tif
- Figure 6/6I/Fig.6I_1,6_Hex_SAS_6_mCherry_CEP192.tif
- __MACOSX/Figure 6/6I/._Fig.6I_1,6_Hex_SAS_6_mCherry_CEP192.tif
- Figure 6/6I/Fig.6I_1,6_Hex_SASS_6.tif
- __MACOSX/Figure 6/6I/._Fig.6I_1,6_Hex_SASS_6.tif
- Figure 6/6I/Fig.6I_control_r_tubulin.tif
- __MACOSX/Figure 6/6I/._Fig.6I_control_r_tubulin.tif
- Figure 6/6G/Fig. 6G_HA.tif
- __MACOSX/Figure 6/6G/._Fig. 6G_HA.tif
- Figure 6/6G/Fig. 6G_Thio.tif
- __MACOSX/Figure 6/6G/._Fig. 6G_Thio.tif
- Figure 6/6G/Fig. 6G_CBB.tif
- __MACOSX/Figure 6/6G/._Fig. 6G_CBB.tif
- Figure 6/6B/6B.xlsx
- __MACOSX/Figure 6/6B/._6B.xlsx
- Figure 6/6E/Fig. 6E-6.tif
- __MACOSX/Figure 6/6E/._Fig. 6E-6.tif
- Figure 6/6E/Fig. 6E-15.tif
- __MACOSX/Figure 6/6E/._Fig. 6E-15.tif
- Figure 6/6E/Fig. 6E-0.tif
- __MACOSX/Figure 6/6E/._Fig. 6E-0.tif
- Figure 6/6E/Fig. 6E-30.tif
- __MACOSX/Figure 6/6E/._Fig. 6E-30.tif
- Figure 6/6E/Fig. 6E--2.tif
- __MACOSX/Figure 6/6E/._Fig. 6E--2.tif
- Figure 6/6J/Fig_6J.xlsx
- __MACOSX/Figure 6/6J/._Fig_6J.xlsx
- Figure 6/6D/Fig. 6D_10_mCherry.tif
- __MACOSX/Figure 6/6D/._Fig. 6D_10_mCherry.tif
- Figure 6/6D/Fig. 6D_5_mCherry.tif
- __MACOSX/Figure 6/6D/._Fig. 6D_5_mCherry.tif
- Figure 6/6D/Fig. 6D_0_mCherry.tif
- __MACOSX/Figure 6/6D/._Fig. 6D_0_mCherry.tif
- Figure 6/6D/Fig. 6D_15_mCherry.tif
- __MACOSX/Figure 6/6D/._Fig. 6D_15_mCherry.tif
- Figure 6/6D/Fig. 6D_15_BF.tif
- __MACOSX/Figure 6/6D/._Fig. 6D_15_BF.tif
- Figure 6/6D/Fig. 6D_5_BF.tif
- __MACOSX/Figure 6/6D/._Fig. 6D_5_BF.tif
- Figure 6/6D/Fig. 6D_0_BF.tif
- __MACOSX/Figure 6/6D/._Fig. 6D_0_BF.tif
- Figure 6/6D/Fig. 6D_10_BF.tif
- __MACOSX/Figure 6/6D/._Fig. 6D_10_BF.tif
- Figure 6/6C/Fig. 6C.tif
- __MACOSX/Figure 6/6C/._Fig. 6C.tif
