# Supplementary material for: Dynamic SAS-6 phosphorylation aids centrosome duplication and elimination in C. elegans oogenesis
Source: EMBO Rep. 2025 May 23;26(13):3411–44. doi: 10.1038/s44319-025-00485-7 (PMC12238530; doi:10.1038/s44319-025-00485-7)
Supplement: Supplementary file 9 — Source data Fig. 6 [file 44319_2025_485_MOESM9_ESM.zip › Figure 6/6F/6F.xlsx]

## Sheet: Sheet1
	1st	2nd	3rd
Pre-bleach	1	1	1
0	0	0	0
1	0.267417	0.0225842	0.059627
2	0.419208	0.0645608	0.131803
3	0.49392	0.108901	0.221941
4	0.577873	0.152218	0.26587
5	0.648889	0.195625	0.315032
6	0.683742	0.23471	0.389127
7	0.715157	0.274112	0.42451
8	0.736002	0.308862	0.458859
9	0.779299	0.337424	0.481169
10	0.793288	0.369599	0.506972
11	0.827346	0.39673	0.535218
12	0.835791	0.429823	0.559972
13	0.853476	0.453958	0.578458
14	0.86035	0.477883	0.605131
15	0.873803	0.499955	0.618025
16	0.889659	0.525324	0.644352
17	0.893613	0.545424	0.659525
18	0.903648	0.565329	0.675552
19	0.921333	0.590292	0.693169
20	0.918949	0.605544	0.704669
21	0.927671	0.624319	0.72281
22	0.941919	0.643395	0.739018
23	0.942178	0.65154	0.749483
24	0.938482	0.67423	0.759408
25	0.942972	0.687118	0.773187
26	0.945615	0.695685	0.782257
27	0.963836	0.711976	0.800384
28	0.962782	0.724864	0.800564
29	0.970969	0.738173	0.820429
30	0.972281	0.746424	0.82932
31	0.972022	0.758379	0.840655
32	0.971227	0.769716	0.847102
33	0.977825	0.782619	0.857387
34	0.971227	0.786639	0.861225
35	0.973593	0.804165	0.86193
36	0.975718	0.809946	0.875349
37	0.980208	0.825514	0.883895
38	0.97703	0.825725	0.896264
39	0.982056	0.836234	0.894345
40	0.981262	0.849755	0.90481
41	0.984163	0.85522	0.907074
42	0.982574	0.85924	0.915095
43	0.983904	0.874191	0.920852
44	0.987323	0.878723	0.92643
45	0.988912	0.880484	0.932712
46	0.987859	0.882743	0.939683
47	0.988654	0.890075	0.937239
48	0.990502	0.897287	0.94613
49	0.990502	0.899455	0.949444
50	0.99392	0.902963	0.944556
51	0.994992	0.914195	0.957285
52	0.994992	0.917808	0.954152
53	0.993144	0.914812	0.966011
54	0.995768	0.929161	0.965486
55	0.994715	0.935755	0.965126
56	0.996563	0.936478	0.965126
57	0.993144	0.937923	0.967405
58	0.997099	0.940603	0.971933
59	0.997357	0.949682	0.972278
60	0.994992	0.941627	0.974017
