# Supplementary material for: Dynamic SAS-6 phosphorylation aids centrosome duplication and elimination in C. elegans oogenesis
Source: EMBO Rep. 2025 May 23;26(13):3411–44. doi: 10.1038/s44319-025-00485-7 (PMC12238530; doi:10.1038/s44319-025-00485-7)
Supplement: Supplementary file 9 — Source data Fig. 6 [file 44319_2025_485_MOESM9_ESM.zip › Figure 6/6B/6B.xlsx]

## Sheet: Sheet1
FL	ΔC
78.38	62.07
89.29	20.97
76.09	32.26
90.91	49.44
84.62	40
84.48	26.43
74.29	14.08
82.69	16.82
75.47	20
75	13.64
64.41	20.99
58.62	56
75	30.77
74.29	11.27
57.89	25.76
