# Supplementary material for: Dynamic SAS-6 phosphorylation aids centrosome duplication and elimination in C. elegans oogenesis
Source: EMBO Rep. 2025 May 23;26(13):3411–44. doi: 10.1038/s44319-025-00485-7 (PMC12238530; doi:10.1038/s44319-025-00485-7)
Supplement: Supplementary file 9 — Source data Fig. 6 [file 44319_2025_485_MOESM9_ESM.zip › Figure 6/6J/Fig_6J.xlsx]

## Sheet: Sheet1
	Control			1,6-Hex
SASS6	9.62916	9.15907	8.67397	3.17289	3.27439	3.04362
Centrin	17.4399	20.1363	13.3795	7.72971	9.79902	9.5405
CEP192	34.8479	25.3086	28.1927	6.92051	5.64396	5.16268
γ-tubulin	15.4704	15.6013	14.9683	5.01582	3.42979	2.44092
