# Supplementary material for: Dynamic SAS-6 phosphorylation aids centrosome duplication and elimination in C. elegans oogenesis
Source: EMBO Rep. 2025 May 23;26(13):3411–44. doi: 10.1038/s44319-025-00485-7 (PMC12238530; doi:10.1038/s44319-025-00485-7)
Supplement: Supplementary file 10 — Source data Fig. 7 [file 44319_2025_485_MOESM10_ESM.zip]

Archive with 64 entries (54 files):
- Figure 7/
- __MACOSX/._Figure 7
- Figure 7/.DS_Store
- __MACOSX/Figure 7/._.DS_Store
- Figure 7/7J/
- __MACOSX/Figure 7/._7J
- Figure 7/7D/
- __MACOSX/Figure 7/._7D
- Figure 7/7C/
- __MACOSX/Figure 7/._7C
- Figure 7/7B/
- __MACOSX/Figure 7/._7B
- Figure 7/7E/
- __MACOSX/Figure 7/._7E
- Figure 7/7I/
- __MACOSX/Figure 7/._7I
- Figure 7/7G/
- __MACOSX/Figure 7/._7G
- Figure 7/7F/
- __MACOSX/Figure 7/._7F
- Figure 7/7H/
- __MACOSX/Figure 7/._7H
- Figure 7/7J/7J_Relative GFP intensity.xlsx
- __MACOSX/Figure 7/7J/._7J_Relative GFP intensity.xlsx
- Figure 7/7J/7J_Percentage of oocytes with GFP focus .xlsx
- __MACOSX/Figure 7/7J/._7J_Percentage of oocytes with GFP focus .xlsx
- Figure 7/7D/7D.xlsx
- __MACOSX/Figure 7/7D/._7D.xlsx
- Figure 7/7C/7C_gfp_sas_7;sas-6AID_PMT_LP_IAA_12h.tif
- __MACOSX/Figure 7/7C/._7C_gfp_sas_7;sas-6AID_PMT_LP_IAA_12h.tif
- Figure 7/7C/7C_gfp_sas_7;sas-6AID_PMT_LP_Control.tif
- __MACOSX/Figure 7/7C/._7C_gfp_sas_7;sas-6AID_PMT_LP_Control.tif
- Figure 7/7C/Fig 7C README.txt
- __MACOSX/Figure 7/7C/._Fig 7C README.txt
- Figure 7/7B/7B_sas_6AID_IAA 12h.tif
- __MACOSX/Figure 7/7B/._7B_sas_6AID_IAA 12h.tif
- Figure 7/7B/Fig 7B README.txt
- __MACOSX/Figure 7/7B/._Fig 7B README.txt
- Figure 7/7B/7B_sas_6AID_IAA 0h.tif
- __MACOSX/Figure 7/7B/._7B_sas_6AID_IAA 0h.tif
- Figure 7/7E/Fig 7E README.txt
- __MACOSX/Figure 7/7E/._Fig 7E README.txt
- Figure 7/7E/7E_gfp_sas_7;sas-6AID_Control.tif
- __MACOSX/Figure 7/7E/._7E_gfp_sas_7;sas-6AID_Control.tif
- Figure 7/7E/7E_gfp_sas_7;sas-6AID_IAA_12h.tif
- __MACOSX/Figure 7/7E/._7E_gfp_sas_7;sas-6AID_IAA_12h.tif
- Figure 7/7I/7I_gfp_sas_5;sas-6AID_IAA_12h.tif
- __MACOSX/Figure 7/7I/._7I_gfp_sas_5;sas-6AID_IAA_12h.tif
- Figure 7/7I/Fig 7I README.txt
- __MACOSX/Figure 7/7I/._Fig 7I README.txt
- Figure 7/7I/7I_gfp_sas_5;sas-6AID_Control.tif
- __MACOSX/Figure 7/7I/._7I_gfp_sas_5;sas-6AID_Control.tif
- Figure 7/7G/7G_gfp_sas_5;sas-6AID_PMT_LP_Control.tif
- __MACOSX/Figure 7/7G/._7G_gfp_sas_5;sas-6AID_PMT_LP_Control.tif
- Figure 7/7G/Fig 7G README.txt
- __MACOSX/Figure 7/7G/._Fig 7G README.txt
- Figure 7/7G/7G_gfp_sas_5;sas-6AID_PMT_LP_IAA_12h.tif
- __MACOSX/Figure 7/7G/._7G_gfp_sas_5;sas-6AID_PMT_LP_IAA_12h.tif
- Figure 7/7F/7F_Percentage of oocytes with GFP focus .xlsx
- __MACOSX/Figure 7/7F/._7F_Percentage of oocytes with GFP focus .xlsx
- Figure 7/7F/7F_Relative GFP intensity.xlsx
- __MACOSX/Figure 7/7F/._7F_Relative GFP intensity.xlsx
- Figure 7/7H/7H.xlsx
- __MACOSX/Figure 7/7H/._7H.xlsx
