# Supplementary material for: Dynamic SAS-6 phosphorylation aids centrosome duplication and elimination in C. elegans oogenesis
Source: EMBO Rep. 2025 May 23;26(13):3411–44. doi: 10.1038/s44319-025-00485-7 (PMC12238530; doi:10.1038/s44319-025-00485-7)
Supplement: Supplementary file 10 — Source data Fig. 7 [file 44319_2025_485_MOESM10_ESM.zip › Figure 7/7J/7J_Relative GFP intensity.xlsx]

## Sheet: Sheet1
	control							IAA 12h
-12	2.71795	3.91205	4.06927	3.31809	4.06927	4.00074		1.95635	2.07134	2.4967	1.98082	2.59739	1.99998
-11	2.12053	3.15257	2.87747	3.16242	2.91579	3.77835		1.72325	1.90583	1.79362	1.59445	2.16352	1.90357
-10	2.11303	2.27129	2.47278	2.74004	2.7054	3.57838		1.74142	1.90326	1.83986	1.56106	2.20241	1.69234
-9	2.04764	2.20346	2.10184	2.74351	2.87747	2.70316		1.63101	1.84268	1.75028	1.54043	2.06374	1.69731
-8	2.08214	2.03361	2.28956	2.66325	2.28956	2.46982		1.68912	1.72931	1.7282	1.52956	1.842	1.60127
-7	1.93416	1.93653	1.91579	1.87984	2.042	1.93509		1.46532	1.7518	1.77188	1.51584	1.82734	1.57664
-6	1.7702	1.80109	1.81639	1.8879	1.9164	1.88893		1.54099	1.72004	1.69593	1.49567	1.74016	1.54867
-5	1.62969	1.89158	1.9067	1.66868	1.69158	1.81188		1.50393	1.72758	1.5927	1.45967	1.75964	1.46935
-4	1.52887	1.62969	1.66737	1.63107	1.62969	1.66075		1.40873	1.64454	1.63192	1.48003	1.689	1.42658
-3	1.60386	1.61133	1.65215	1.60729	1.66036	1.61919		1.38647	1.52068	1.5928	1.40308	1.59661	1.45267
-2	1.66658	1.55374	1.42406	1.54925	1.60215	1.65074		1.27837	1.6792	1.42542	1.51261	1.61893	1.39271
-1	1.50451	1.40022	1.43749	1.51385	1.46737	1.34685		1.3883	1.21867	1.43525	1.44962	1.52224	1.30936
