# Supplementary material for: Dynamic SAS-6 phosphorylation aids centrosome duplication and elimination in C. elegans oogenesis
Source: EMBO Rep. 2025 May 23;26(13):3411–44. doi: 10.1038/s44319-025-00485-7 (PMC12238530; doi:10.1038/s44319-025-00485-7)
Supplement: Supplementary file 10 — Source data Fig. 7 [file 44319_2025_485_MOESM10_ESM.zip › Figure 7/7D/7D.xlsx]

## Sheet: Sheet1
	IAA 0h							IAA 12h
PMT	10.0122	13.9086	13.8277	12.1914	16.4801	12.6008		8.49114	10.7901	10.7622	11.0204	11.7255	9.45878	8.70421
TZ	11.965	17.4583	10.7044	9.93605	14.9654	14.1467		8.81501	10.3688	9.09695	9.84951	10.2918	9.81003	8.79033
EP	7.84486	17.2113	16.2729	14.5074	18.2497	14.7227		12.5673	10.641	13.0916	11.6902	9.87225	10.2873	8.75671
MP	14.44	21.6183	12.8724	10.3351	14.5704	15.497		10.4613	10.2592	10.2476	9.22743	6.06156	8.84794	7.33745
LP	7.25455	14.7264	13.763	12.386	8.28272	8.1165		8.6818	6.61257	5.7141	4.64736	9.46319	8.30056	5.6688
