# Supplementary material for: Dynamic SAS-6 phosphorylation aids centrosome duplication and elimination in C. elegans oogenesis
Source: EMBO Rep. 2025 May 23;26(13):3411–44. doi: 10.1038/s44319-025-00485-7 (PMC12238530; doi:10.1038/s44319-025-00485-7)
Supplement: Supplementary file 10 — Source data Fig. 7 [file 44319_2025_485_MOESM10_ESM.zip › Figure 7/7I/Fig 7I README.txt]

To enhance the visibility in print, the following adjustments were made to images in Figure 7I using Photoshop software: Brightness and contrast of the green channel were adjusted by 150 and 100, respectively. The adjusted green channel was then copied to the red channel. The images showing GFP::SAS-7 foci  were enlarged by 3x from the boxed area and displayed in inverted format. Please note that fluorescent intensity quantification was performed using the original images.
