# Supplementary material for: Dynamic SAS-6 phosphorylation aids centrosome duplication and elimination in C. elegans oogenesis
Source: EMBO Rep. 2025 May 23;26(13):3411–44. doi: 10.1038/s44319-025-00485-7 (PMC12238530; doi:10.1038/s44319-025-00485-7)
Supplement: Supplementary file 10 — Source data Fig. 7 [file 44319_2025_485_MOESM10_ESM.zip › Figure 7/7F/7F_Percentage of oocytes with GFP focus .xlsx]

## Sheet: Sheet1
	IAA 0h		IAA 12h
-12	100		100
-11	100		100
-10	100		100
-9	100		66.6666
-8	100		50
-7	83.3333		50
-6	66.6666		16.6666
-5	33.3333		16.6666
-4	16.6666		0
-3	0		0
-2	0		0
-1	0		0
