# Supplementary material for: Dynamic SAS-6 phosphorylation aids centrosome duplication and elimination in C. elegans oogenesis
Source: EMBO Rep. 2025 May 23;26(13):3411–44. doi: 10.1038/s44319-025-00485-7 (PMC12238530; doi:10.1038/s44319-025-00485-7)
Supplement: Supplementary file 10 — Source data Fig. 7 [file 44319_2025_485_MOESM10_ESM.zip › Figure 7/7F/7F_Relative GFP intensity.xlsx]

## Sheet: Sheet1
	control							IAA 12h
-12	3.82741	3.38511	5.06239	4.64533	7.16015	4.24894		1.8888	1.78895	2.20235	7.22044	6.91057	5.65641	3.51869
-11	3.42514	4.22041	4.50836	4.06718	5.79757	2.73659		2.65591	2.5712	2.25088	2.87134	4.28286	5.21579	2.30265
-10	2.83614	2.65502	2.6589	2.99531	5.37114	2.24775		1.76533	2.04692	1.70819	2.09412	2.06537	2.13527	2.02959
-9	2.0927	2.2896	2.25176	2.19591	3.2545	1.93848		1.93726	1.73716	1.79461	2.29242	2.09028	2.01693	1.94094
-8	1.90357	2.35487	2.09357	2.64737	3.18906	1.95053		1.99695	1.70239	1.76933	2.47328	1.82068	2.16634	1.70132
-7	2.17854	1.99418	2.02309	2.19501	2.42171	1.8664		1.88965	1.57324	1.60084	2.06537	1.81241	1.86488	1.8646
-6	1.90248	1.97054	1.8799	1.84827	2.01122	1.93848		1.9095	1.64003	1.63873	1.80273	1.78188	1.81686	1.7875
-5	1.5251	1.56634	1.98356	1.93985	1.81003	1.57266		1.71619	1.33143	1.51458	1.80446	1.45388	1.80037	1.53885
-4	1.52996	1.78351	1.67003	1.76749	1.94995	1.51019		1.58176	1.56016	1.60308	1.85036	1.4868	1.70054	1.5078
-3	1.61371	1.5826	1.8799	1.51214	1.71579	1.35642		1.49629	1.46295	1.48477	1.45016	1.44728	1.68755	1.51674
-2	1.44569	1.36725	1.61634	1.62197	1.76238	1.57237		1.44371	1.56972	1.40317	1.54677	1.44935	1.5553	1.43733
-1	1.37811	1.2908	1.69461	1.24503	1.37543	1.39661		1.53403	1.39502	1.32087	1.5136	1.34058	1.4589	1.31197
