# Supplementary material for: Dynamic SAS-6 phosphorylation aids centrosome duplication and elimination in C. elegans oogenesis
Source: EMBO Rep. 2025 May 23;26(13):3411–44. doi: 10.1038/s44319-025-00485-7 (PMC12238530; doi:10.1038/s44319-025-00485-7)
Supplement: Supplementary file 10 — Source data Fig. 7 [file 44319_2025_485_MOESM10_ESM.zip › Figure 7/7H/7H.xlsx]

## Sheet: Sheet1
	Control							IAA 12h
PMT	7.60966	10.2845	7.11097	9.55984	14.3305	11.5035	8.52604	2.59164	2.34331	2.54012	4.32747	2.22488	2.75949
TZ	8.79161	13.2329	9.49167	8.48372	9.61181	15.2811	15.5707	3.98642	4.03493	2.96921	2.44387	3.58643	4.00117
EP	9.18661	12.9189	10.9926	15.369	11.7428	13.7872	9.13307	3.61586	3.70221	3.00121	2.78872	4.38604	5.64935
MP	9.62431	11.6802	8.32576	12.3317	14.1964	9.47327	10.4597	3.52527	3.52886	3.23286	2.32322	3.08262	4.47352
LP	5.46456	7.35259	6.91303	10.2178	14.3137	10.485	13.1104	2.39768	2.00498	2.4728	4.28838	2.46607	2.08285
