# Supplementary material for: Dynamic SAS-6 phosphorylation aids centrosome duplication and elimination in C. elegans oogenesis
Source: EMBO Rep. 2025 May 23;26(13):3411–44. doi: 10.1038/s44319-025-00485-7 (PMC12238530; doi:10.1038/s44319-025-00485-7)
Supplement: Supplementary file 11 — Source data Fig. 8 [file 44319_2025_485_MOESM11_ESM.zip]

Archive with 48 entries (41 files):
- Figure 8/
- __MACOSX/._Figure 8
- Figure 8/.DS_Store
- __MACOSX/Figure 8/._.DS_Store
- Figure 8/8F/
- __MACOSX/Figure 8/._8F
- Figure 8/8A/
- __MACOSX/Figure 8/._8A
- Figure 8/8D/
- __MACOSX/Figure 8/._8D
- Figure 8/8C/
- __MACOSX/Figure 8/._8C
- Figure 8/8B/
- __MACOSX/Figure 8/._8B
- Figure 8/8E/
- __MACOSX/Figure 8/._8E
- Figure 8/8F/8F_Percentage of oocytes with GFP focus .xlsx
- __MACOSX/Figure 8/8F/._8F_Percentage of oocytes with GFP focus .xlsx
- Figure 8/8F/8F_Relative GFP intensity.xlsx
- __MACOSX/Figure 8/8F/._8F_Relative GFP intensity.xlsx
- Figure 8/8A/Fig.8A_DMSO_PA_MPM_2.tif
- __MACOSX/Figure 8/8A/._Fig.8A_DMSO_PA_MPM_2.tif
- Figure 8/8A/.DS_Store
- __MACOSX/Figure 8/8A/._.DS_Store
- Figure 8/8D/~$8D_Percentage of oocytes with GFP focus .xlsx
- __MACOSX/Figure 8/8D/._~$8D_Percentage of oocytes with GFP focus .xlsx
- Figure 8/8D/8D_Percentage of oocytes with GFP focus .xlsx
- __MACOSX/Figure 8/8D/._8D_Percentage of oocytes with GFP focus .xlsx
- Figure 8/8D/8D_Relative GFP intensity.xlsx
- __MACOSX/Figure 8/8D/._8D_Relative GFP intensity.xlsx
- Figure 8/8C/Fig. 8C_RO3306.tif
- __MACOSX/Figure 8/8C/._Fig. 8C_RO3306.tif
- Figure 8/8C/Fig 8C README.txt
- __MACOSX/Figure 8/8C/._Fig 8C README.txt
- Figure 8/8C/Fig. 8C_DMSO.tif
- __MACOSX/Figure 8/8C/._Fig. 8C_DMSO.tif
- Figure 8/8C/Fig. 8C_PA.tif
- __MACOSX/Figure 8/8C/._Fig. 8C_PA.tif
- Figure 8/8B/8B.xlsx
- __MACOSX/Figure 8/8B/._8B.xlsx
- Figure 8/8E/Fig 8E README.txt
- __MACOSX/Figure 8/8E/._Fig 8E README.txt
- Figure 8/8E/Fig. 8E_PA.tif
- __MACOSX/Figure 8/8E/._Fig. 8E_PA.tif
- Figure 8/8E/Fig. 8E_RO3306.tif
- __MACOSX/Figure 8/8E/._Fig. 8E_RO3306.tif
- Figure 8/8E/Fig. 8E_DMSO.tif
- __MACOSX/Figure 8/8E/._Fig. 8E_DMSO.tif
