# Supplementary material for: Dynamic SAS-6 phosphorylation aids centrosome duplication and elimination in C. elegans oogenesis
Source: EMBO Rep. 2025 May 23;26(13):3411–44. doi: 10.1038/s44319-025-00485-7 (PMC12238530; doi:10.1038/s44319-025-00485-7)
Supplement: Supplementary file 11 — Source data Fig. 8 [file 44319_2025_485_MOESM11_ESM.zip › Figure 8/8F/8F_Percentage of oocytes with GFP focus .xlsx]

## Sheet: Sheet1
	DMSO		PA		RO3306
-12	100		100		100
-11	100		100		100
-10	100		100		100
-9	75		100		100
-8	46		100		100
-7	38		100		100
-6	38		93		92
-5	8		93		85
-4	0		71		77
-3	0		57		54
-2	0		29		23
-1	0		7		0
