# Supplementary material for: Dynamic SAS-6 phosphorylation aids centrosome duplication and elimination in C. elegans oogenesis
Source: EMBO Rep. 2025 May 23;26(13):3411–44. doi: 10.1038/s44319-025-00485-7 (PMC12238530; doi:10.1038/s44319-025-00485-7)
Supplement: Supplementary file 11 — Source data Fig. 8 [file 44319_2025_485_MOESM11_ESM.zip › Figure 8/8F/8F_Relative GFP intensity.xlsx]

## Sheet: Sheet1
	DMSO
LP	36.8562	36.1935	19.7483	31.6687	38.6006	29.0752	42.4365	37.2761	27.8831	41.5022	30.883	39.9993	36.1622	39.6785	40.1386	25.1403	27.6849	33.2659	32.8875	23.0776	30.991	26.004	35.7852	39.583	17.7261	16.4813	15.6952	15.9753	21.3594	12.9391	14.7165	12.6073	12.3391	16.9182	14.4431	35.2421	38.9966	19.8298	29.6687	12.2311	16.5464	8.65959	10.6837	16.3267	10.0502	8.83429	15.3012	7.12325	14.5952
-12	12.0173	33.6923	16.2572	13.7826	18.7207	15.286	10.8481	17.2292	4.14245	13.2251	18.188	8.04544	27.681	21.3419	8.77714
-11	9.20873	20.3693	9.57246	1.83892	10.3458	14.1288	7.32161	10.3979	5.19747	14.0311	6.59621	7.6333	7.65486	10.0714	8.56016
-10	2.51296	20.3923	11.1751	6.07318	10.0254	1.63438	3.24198	7.86504	4.48674	9.1774	4.38873	6.95447	8.12699	8.01386	2.49684
-9	5.67215	7.65386	4.89912	2.57143	5.65179	3.05609	1.92774	4.49031	2.27759	5.21206	5.40305	2.2067	3.50653	9.4522	6.94405
-8	3.7205	9.31795	2.0316	4.51859	1.94678	1.49422	1.56485	3.5135	2.79911	2.47365	2.59751	7.4606	2.32666	8.25044	4.7941
-7	1.88422	2.40626	2.1126	1.76691	6.7136	1.62622	2.63355	2.73477	3.71392	6.73758	2.22925	2.07019	3.15131	4.13401	2.3255
-6	3.59767	7.02183	2.01005	2.89687	3.59822	1.50988	1.54751	3.16886	2.29358	2.84018	3.17302	5.97767	3.18302	2.44457	2.95578
-5	2.35505	4.44317	1.78501	1.70064	2.17267	3.37141	2.79834	2.6609	2.05619	1.43291	2.14674	2.37836	5.463	1.87216	3.76933
-4	4.29776	2.60689	2.28019	1.72029	2.12948	1.71878	2.54317	2.47094	1.62575	1.74766	1.93609	3.56055	1.54073	2.28711	2.07887
-3	1.94297	3.06917	2.65968	1.71274	2.0439	1.91998	1.44391	2.11319	1.78404	1.99522	2.25497	3.25604	1.48009	2.18178	1.71286
-2	1.58769	2.081	1.69965	2.31535	1.97413	1.65709	1.53325	1.83545	1.86675	1.71159	1.60191	1.41189	2.0086	1.94504	2.11193
-1	3.032	1.81675	3.04765	1.53542	1.86761	1.74807	1.53096	2.08264	0	1.81718	1.90645	1.59087	2.32267	2.03612	2.14987
[truncated: 54 more columns]
