# Supplementary material for: Dynamic SAS-6 phosphorylation aids centrosome duplication and elimination in C. elegans oogenesis
Source: EMBO Rep. 2025 May 23;26(13):3411–44. doi: 10.1038/s44319-025-00485-7 (PMC12238530; doi:10.1038/s44319-025-00485-7)
Supplement: Supplementary file 11 — Source data Fig. 8 [file 44319_2025_485_MOESM11_ESM.zip › Figure 8/8D/8D_Percentage of oocytes with GFP focus .xlsx]

## Sheet: Sheet1
	DMSO		PA		RO3306
-12	100		100		100
-11	100		100		100
-10	100		100		100
-9	86		100		100
-8	57		100		100
-7	29		91		86
-6	10		55		71
-5	0		10		0
-4	0		0		0
-3	0		0		0
-2	0		0		0
-1	0		0		0
