# Supplementary material for: Dynamic SAS-6 phosphorylation aids centrosome duplication and elimination in C. elegans oogenesis
Source: EMBO Rep. 2025 May 23;26(13):3411–44. doi: 10.1038/s44319-025-00485-7 (PMC12238530; doi:10.1038/s44319-025-00485-7)
Supplement: Supplementary file 11 — Source data Fig. 8 [file 44319_2025_485_MOESM11_ESM.zip › Figure 8/8D/8D_Relative GFP intensity.xlsx]

## Sheet: Sheet1
	DMSO																																	PA
LP	7.27347	15.3649	15.9628	12.6237	8.37759	14.7243	9.87341	12.8195	11.3073	18.1656	11.8837	16.1754	9.24696	12.7327	11.4109	10.7365	9.87123	10.1605	10.8106	8.47462	3.06211	3.15159	1.44739	4.99757	4.06207	1.83657	4.66833	6.3109	4.75131	2.18903	5.31548	7.41805		14.6011	9.36552	5.59549	5.94316	5.15051	5.181	9.45372	16.0585	12.4256	17.1849	15.5617	18.8978	12.026	9.64024	16.069	15.0546
-12	5.22648	7.36	4.17101	5.58583	5.10518	5.45544	8.78251	7.071	5.92194	2.49744																								10.9812	12.3616	11.0326	13.7157	5.84504	5.80602	9.95703	5.81086	4.96573	1.4822	3.11171	5.36864	8.41075
-11	4.5358	4.82238	4.25288	4.53702	2.2754	3.85609	9.76713	7.99442	1.80023																									9.16654	11.7154	3.7455	5.77089	10.5752	6.983	7.99276	4.18647	8.16982	4.0122	4.27828	4.22568	4.23098
-10	4.32367	4.84273	3.66569	4.27736	2.36539	5.70733	1.8998	4.46617	4.51759																									9.21732	9.71274	4.67825	6.05307	6.88472	6.46477	7.16848	3.602	4.49402	1.93141	3.9496	3.01329	7.09049
-9	3.29863	1.88475	3.6245	4.37333	1.81703	1.84134	2.07546	1.82822	2.27341																									6.95256	9.07797	3.35541	3.4075	8.13958	7.18107	6.35235	1.84918	2.08361	4.40842	1.53624	5.27789	4.58293
-8	2.8143	1.67865	1.68478	2.88689	2.26999	3.58282	3.07439	1.7206	4.95205																									6.89675	5.62398	5.72879	5.8435	4.16402	6.97588	5.34552	2.0337	4.14855	2.08899
-7	2.96366	2.37223	1.46436	2.70517	2.14267	2.76066	3.83054	3.02075	4.73981																									3.37168	3.9613	3.08147	2.40247	4.71513	4.70606	3.29408	2.21866	4.38632	2.93377	1.7236
-6	2.17407	2.75338	1.93767	2.28837	1.79969	2.75943	3.29773	3.02213	2.67003	2.11566																								3.57725	4.76233	2.99062	2.93793	4.02222	2.10559	3.39933	1.67095	3.61585	2.04575	2.02782	2.14602	5.18585
-5	2.81937	2.47359	1.82535	2.37277	1.97591	3.03538	3.36746	2.68648	2.41375	2.54336																								5.49712	5.35663	5.6719	2.66171	2.29287	2.09552	3.92929	1.88149	4.10644	2.14365	2.22234	1.84013	1.9687
-4	2.58297	2.5326	1.71559	2.27705	2.24396	4.3883	4.26332	3.59421	1.38634	2.40964																								5.94076	3.05585	4.34933	3.36505	2.54392	4.59095	3.97431	2.28065	2.96954	1.97218	3.34215	2.74826	2.33803
-3	2.89065	2.85452	1.74349	2.49622	2.24645	2.99885	4.5066	2.96204	2.67926	1.72388																								8.15122	4.03332	2.96571	2.36838	1.37532	3.45925	3.72553	2.41812	3.29325	2.69669	2.74765	1.92488	2.05396
-2	2.56507	3.32781	1.83402	2.57563	1.51353	3.77	3.46308	3.29243	2.65276	1.76788																								4.66492	4.17747	6.47494	4.75184	2.98517	4.12007	4.52907	2.37745	4.37199	2.12867	2.58526	2.29643	4.02793
-1	3.60496	2.66433	1.87668	2.71533	1.74409	4.4764	5.83819	3.7887	3.29476	2.10126																								10.4474	6.45479	7.09495	5.74349	2.28536	2.5432	5.83249	2.35635	5.16024	2.07629	2.35216
[truncated: 59 more columns]
