# Supplementary material for: Dynamic SAS-6 phosphorylation aids centrosome duplication and elimination in C. elegans oogenesis
Source: EMBO Rep. 2025 May 23;26(13):3411–44. doi: 10.1038/s44319-025-00485-7 (PMC12238530; doi:10.1038/s44319-025-00485-7)
Supplement: Supplementary file 11 — Source data Fig. 8 [file 44319_2025_485_MOESM11_ESM.zip › Figure 8/8B/8B.xlsx]

## Sheet: Sheet1
	DMSO										PA
PMT	0.371372	0.333614	0.330963	0.369457	0.335962	0.165432	0.190585	0.221891			0.293982	0.275243	0.314416	0.224928	0.424245	0.269231	0.217325
TZ	0.371585	0.279708	0.682641	0.453591	0.762595	0.35052	0.164202	0.56444			0.143206	0.296212	0.277727	0.127345	0.492868	0.44602	0.244328
EP	0.456976	0.351318	0.316252	0.469117	0.602985	0.439107	0.29285	0.34307			0.180243	0.347249	0.374219	0.150634	0.538428	0.425868	0.371289
MP	0.601461	0.571199	0.461441	0.439978	0.395437	0.307588	0.639547	0.461949			0.208829	0.236561	0.360279	0.100576	0.44762	0.414497	0.393743
LP	0.520696	0.538652	0.555182	0.719534	0.583851	0.533567	0.953783	0.45407			0.206702	0.340801	0.427229	0.264608	0.625881	0.423694	0.410404
