# Supplementary material for: Dynamic SAS-6 phosphorylation aids centrosome duplication and elimination in C. elegans oogenesis
Source: EMBO Rep. 2025 May 23;26(13):3411–44. doi: 10.1038/s44319-025-00485-7 (PMC12238530; doi:10.1038/s44319-025-00485-7)
Supplement: Supplementary file 12 — Source data Fig. 9 [file 44319_2025_485_MOESM12_ESM.zip]

Archive with 88 entries (75 files):
- Figure 9/
- __MACOSX/._Figure 9
- Figure 9/9B/
- __MACOSX/Figure 9/._9B
- Figure 9/9E/
- __MACOSX/Figure 9/._9E
- Figure 9/9L/
- __MACOSX/Figure 9/._9L
- Figure 9/9K/
- __MACOSX/Figure 9/._9K
- Figure 9/9J/
- __MACOSX/Figure 9/._9J
- Figure 9/9D/
- __MACOSX/Figure 9/._9D
- Figure 9/9C/
- __MACOSX/Figure 9/._9C
- Figure 9/9F/
- __MACOSX/Figure 9/._9F
- Figure 9/9A/
- __MACOSX/Figure 9/._9A
- Figure 9/9H/
- __MACOSX/Figure 9/._9H
- Figure 9/9I/
- __MACOSX/Figure 9/._9I
- Figure 9/9G/
- __MACOSX/Figure 9/._9G
- Figure 9/9B/Fig.9B_wt_sas_6(5A)_sas_6(5D)_Flag.tif
- __MACOSX/Figure 9/9B/._Fig.9B_wt_sas_6(5A)_sas_6(5D)_Flag.tif
- Figure 9/9B/Fig 9B README.txt
- __MACOSX/Figure 9/9B/._Fig 9B README.txt
- Figure 9/9E/9E_Percentage of oocytes with GFP focus.xlsx
- __MACOSX/Figure 9/9E/._9E_Percentage of oocytes with GFP focus.xlsx
- Figure 9/9E/9E_Relative GFP intensity.xlsx
- __MACOSX/Figure 9/9E/._9E_Relative GFP intensity.xlsx
- Figure 9/9L/9L.xlsx
- __MACOSX/Figure 9/9L/._9L.xlsx
- Figure 9/9K/Fig.9K_sas_6(5D)_TZ.tif
- __MACOSX/Figure 9/9K/._Fig.9K_sas_6(5D)_TZ.tif
- Figure 9/9K/Fig.9K_wt_LP.tif
- __MACOSX/Figure 9/9K/._Fig.9K_wt_LP.tif
- Figure 9/9K/Fig 9K README.txt
- __MACOSX/Figure 9/9K/._Fig 9K README.txt
- Figure 9/9K/Fig.9K_wt_TZ.tif
- __MACOSX/Figure 9/9K/._Fig.9K_wt_TZ.tif
- Figure 9/9K/Fig.9K_sas_6(5D)_LP.tif
- __MACOSX/Figure 9/9K/._Fig.9K_sas_6(5D)_LP.tif
- Figure 9/9J/9J.xlsx
- __MACOSX/Figure 9/9J/._9J.xlsx
- Figure 9/9D/Fig. 9D_sas_6_gfp_sas_5.tif
- __MACOSX/Figure 9/9D/._Fig. 9D_sas_6_gfp_sas_5.tif
- Figure 9/9D/Fig. 9D_sas_6(5A)_gfp_sas_5.tif
- __MACOSX/Figure 9/9D/._Fig. 9D_sas_6(5A)_gfp_sas_5.tif
- Figure 9/9D/Fig 9D README.txt
- __MACOSX/Figure 9/9D/._Fig 9D README.txt
- Figure 9/9C/9C.xlsx
- __MACOSX/Figure 9/9C/._9C.xlsx
- Figure 9/9F/Fig. 9F_sas_6_gfp_sas_7.tif
- __MACOSX/Figure 9/9F/._Fig. 9F_sas_6_gfp_sas_7.tif
- Figure 9/9F/Fig 9F README.txt
- __MACOSX/Figure 9/9F/._Fig 9F README.txt
- Figure 9/9F/Fig. 9F_sas_6(5A)_gfp_sas_7.tif
- __MACOSX/Figure 9/9F/._Fig. 9F_sas_6(5A)_gfp_sas_7.tif
- Figure 9/9A/9A_Adult brood size.xlsx
- __MACOSX/Figure 9/9A/._9A_Adult brood size.xlsx
- Figure 9/9A/9A_Embryonic lethality.xlsx
- __MACOSX/Figure 9/9A/._9A_Embryonic lethality.xlsx
- Figure 9/9H/9H_Percentage of cells.xlsx
- __MACOSX/Figure 9/9H/._9H_Percentage of cells.xlsx
- Figure 9/9H/Fig.9H_sas_6(5D).tif
- __MACOSX/Figure 9/9H/._Fig.9H_sas_6(5D).tif
- Figure 9/9H/Fig 9H README.txt
- __MACOSX/Figure 9/9H/._Fig 9H README.txt
- Figure 9/9H/Fig.9H_wt.tif
- __MACOSX/Figure 9/9H/._Fig.9H_wt.tif
- Figure 9/9I/Fig.9I_wt_TZ.tif
- __MACOSX/Figure 9/9I/._Fig.9I_wt_TZ.tif
- Figure 9/9I/Fig.9I_sas_6(5D)_LP.tif
- __MACOSX/Figure 9/9I/._Fig.9I_sas_6(5D)_LP.tif
- Figure 9/9I/Fig 9I README.txt
- __MACOSX/Figure 9/9I/._Fig 9I README.txt
- Figure 9/9I/Fig.9I_sas_6(5D)_TZ.tif
- __MACOSX/Figure 9/9I/._Fig.9I_sas_6(5D)_TZ.tif
- Figure 9/9I/Fig.9I_wt_LP.tif
- __MACOSX/Figure 9/9I/._Fig.9I_wt_LP.tif
- Figure 9/9G/9G_Percentage of oocytes with GFP focus.xlsx
- __MACOSX/Figure 9/9G/._9G_Percentage of oocytes with GFP focus.xlsx
- Figure 9/9G/9G_Relative GFP intensity.xlsx
- __MACOSX/Figure 9/9G/._9G_Relative GFP intensity.xlsx
