# Supplementary material for: Dynamic SAS-6 phosphorylation aids centrosome duplication and elimination in C. elegans oogenesis
Source: EMBO Rep. 2025 May 23;26(13):3411–44. doi: 10.1038/s44319-025-00485-7 (PMC12238530; doi:10.1038/s44319-025-00485-7)
Supplement: Supplementary file 12 — Source data Fig. 9 [file 44319_2025_485_MOESM12_ESM.zip › Figure 9/9E/9E_Percentage of oocytes with GFP focus.xlsx]

## Sheet: Sheet1
	wt	sas-6(5A)
-12	100	100
-11	100	100
-10	93	100
-9	86	100
-8	64	100
-7	21	91
-6	0	72
-5	0	54
-4	0	27
-3	0	9
-2	0	0
-1	0	0
