# Supplementary material for: Dynamic SAS-6 phosphorylation aids centrosome duplication and elimination in C. elegans oogenesis
Source: EMBO Rep. 2025 May 23;26(13):3411–44. doi: 10.1038/s44319-025-00485-7 (PMC12238530; doi:10.1038/s44319-025-00485-7)
Supplement: Supplementary file 12 — Source data Fig. 9 [file 44319_2025_485_MOESM12_ESM.zip › Figure 9/9E/9E_Relative GFP intensity.xlsx]

## Sheet: Sheet1
	wt
LP	16.618	10.4711	22.8935	20.4821	11.7388	15.8078	13.7807	18.7065	18.7631	19.5328	22.1793	16.9749	16.8701	15.6532	13.0409	15.6098	25.8371	15.0874	26.2084	13.93	21.3967	18.034	12.2145	14.3131	11.0196	11.3358	10.058	14.1229	12.6882	14.9939	17.3119	12.7442	10.3539	14.488	12.3149	12.1027	11.5455	15.8844	12.302	12.1588	10.7897	7.85733	15.7147	10.8246	19.3032	12.9221	15.2436	19.6744	13.95
-12	2.73634	4.72605	4.31446	7.64891	5.4733	2.21494	5.18857	3.91642	6.14725	4.9955	6.73924	4.91827	3.72775	4.56378	6.78789	10.9662	9.31735
-11	2.92396	2.54374	3.52954	6.00103	3.85556	1.69342	3.46319	3.79422	4.93714	4.74708	6.63008	4.01082	3.80947	4.24364	4.87136	10.9989	5.55372
-10	2.06335	1.87378	3.28736	6.73156	4.47083	2.39688	4.30815	2.60797	3.88664	3.41696	5.32965	3.67028	4.73856	4.43614	4.44487	12.4428	5.47694
-9	2.9303	2.3574	5.34546	5.22538	3.7556	1.60079	1.80726	1.95906	4.7881	1.82619	3.79281	3.21712	2.81957	4.26084	3.21797	10.9712	6.36341
-8	1.9586	1.9189	4.61461	3.25467	3.61069	1.83534	2.44237	1.51486	2.64627	3.15296	3.18061	2.73908	3.40565	2.7182	3.90902	3.63636	5.52957
-7	2.29298	2.01984	2.91478	3.45937	3.24273	1.93101	2.90605	1.99424	2.74304	2.58053	3.10605	2.65369	5.15859	4.47087	2.9225	3.28635	5.21443
-6	2.47775	2.09572	2.5549	2.40625	1.91191	1.59931	2.2537	1.60267	2.94279	2.3994	2.38881	2.23938	4.37047	3.86052	3.24376	5.25721	5.41811
-5	1.59954	1.99779	2.29996	2.29282	2.33956	1.94915	2.34061	2.19935	2.79509	2.71134	3.24573	2.34281	3.55349	5.05277	3.10202	2.6023	3.37031
-4	1.96972	2.05521	2.6866	1.8862	3.80077	1.70046	2.49684	1.53326	2.46641	2.74169	3.20322	2.41276	5.19195	4.9191	3.60964	2.9484	5.96979
-3	1.43484	2.15602	1.66636	3.29965	1.95287	2.00305	2.23796	2.1062	2.99609	2.67488	3.50481	2.36661	4.46885	3.56481	3.49478	2.9509	10.0986
-2	1.75596	4.14217	3.04033	2.34483	2.6014	2.16667	2.20296	1.94289	3.20309	3.32298	3.90863	2.78472	4.56512	3.8648	4.2284	2.7303	6.19131
-1	2.17998	2.90483	2.54799	2.30548	2.84231	2.09759	2.38161	1.98092	3.80829	2.24647	2.52117	2.52879	5.71237	4.54739	4.01438	2.80143	7.12323
[truncated: 61 more columns]
