# Supplementary material for: Dynamic SAS-6 phosphorylation aids centrosome duplication and elimination in C. elegans oogenesis
Source: EMBO Rep. 2025 May 23;26(13):3411–44. doi: 10.1038/s44319-025-00485-7 (PMC12238530; doi:10.1038/s44319-025-00485-7)
Supplement: Supplementary file 12 — Source data Fig. 9 [file 44319_2025_485_MOESM12_ESM.zip › Figure 9/9L/9L.xlsx]

## Sheet: Sheet1
	wt																	sas-6(5D)
TZ	83.278	89.4559	89.838	90.5599	86.5522	89.0032	83.6221	73.915	75.2689	84.8988	71.4152	73.7765	82.8357					33.4459	58.4048	47.6861	54.337	59.0001	64.5224	48.6059	44.546	56.7563	40.8931	41.2198
EP	79.4865	94.0697	87.7992	77.4153	82.7572	94.066	106.26	88.2402	100.985	82.842	67.7867	92.7334	89.5115					60.7871	59.5908	56.6427	52.9146	36.8674	50.1342	55.3811	57.1969	59.723	49.6249	34.8424
MP	94.8959	90.6673	88.4173	88.0765	92.7972	86.1196	107.244	81.4932	96.8065	81.005	72.1653	100.452	83.5222					43.7692	60.3347	54.8223	43.7135	46.1755	44.9076	52.6056	45.067	35.3344	40.169	33.6551
LP	72.0203	77.5922	83.4947	84.2146	85.2522	84.2316	74.8216	84.4665	69.4947	80.4671	68.4002	91.8205	81.9414					32.0661	39.195	30.9274	38.8127	27.6089	41.993	32.9066	35.7903	27.8142	32.6802	25.155
