# Supplementary material for: Dynamic SAS-6 phosphorylation aids centrosome duplication and elimination in C. elegans oogenesis
Source: EMBO Rep. 2025 May 23;26(13):3411–44. doi: 10.1038/s44319-025-00485-7 (PMC12238530; doi:10.1038/s44319-025-00485-7)
Supplement: Supplementary file 12 — Source data Fig. 9 [file 44319_2025_485_MOESM12_ESM.zip › Figure 9/9K/Fig 9K README.txt]

The images in Figure 9K were reduced to 0.85x from the boxed area. To enhance their visibility in print, the following adjustment was made using Photoshop software: Brightness of the green channel were adjusted by 100. The adjusted green channel was then copied to the red channel. Please note that fluorescent intensity quantification was performed using the original images.
