# Supplementary material for: Dynamic SAS-6 phosphorylation aids centrosome duplication and elimination in C. elegans oogenesis
Source: EMBO Rep. 2025 May 23;26(13):3411–44. doi: 10.1038/s44319-025-00485-7 (PMC12238530; doi:10.1038/s44319-025-00485-7)
Supplement: Supplementary file 12 — Source data Fig. 9 [file 44319_2025_485_MOESM12_ESM.zip › Figure 9/9J/9J.xlsx]

## Sheet: Sheet1
	wt																	sas-6(5D)
TZ	34.7227	36.9492	42.434	20.3019	24.8501	26.3039	28.8346	38.4453	40.8179	43.2499	36.5947	31.8898	25.611	13.4986	16.0197	20.5251	19.3855	10.2722	11.1456	9.23065	8.37921	6.83645	7.1424	6.97128	5.04271	6.84281	6.61461	7.80658
EP	46.0239	44.1504	29.7571	30.1918	34.1606	37.6169	33.894	38.7086	42.6267	27.7447	23.0328	19.5298	21.1162					6.38973	5.91074	6.75695	4.81323	4.44589	5.32289	7.65328	4.30254	5.46425
MP	36.0022	43.7031	32.749	24.7924	25.6322	25.8299	30.8414	32.7786	28.4016	31.0025	13.9272	15.5806						3.69195	3.65133	4.0292	5.89504	3.82161	6.2359	4.64058	6.68502	5.9254
LP	23.9831	18.137	6.59583	12.1823	24.3668	12.4915	12.8885	17.1734	16.2066	9.73507	7.95544							6.40525	2.74403	2.80543	5.56413	5.18115	5.30138	3.49969	4.79827	2.81981
