# Supplementary material for: Dynamic SAS-6 phosphorylation aids centrosome duplication and elimination in C. elegans oogenesis
Source: EMBO Rep. 2025 May 23;26(13):3411–44. doi: 10.1038/s44319-025-00485-7 (PMC12238530; doi:10.1038/s44319-025-00485-7)
Supplement: Supplementary file 12 — Source data Fig. 9 [file 44319_2025_485_MOESM12_ESM.zip › Figure 9/9C/9C.xlsx]

## Sheet: Sheet1
	wt										SAS-6 (5A)										SAS-6 (5D)
TZ	5.44249	4.90838	4.41533	4.46274	6.61209	6.96691	6.88821	6.043	6.39688	7.66699	7.89887	9.77094	8.79995	7.08231	7.07367	7.06316	6.40565	6.79181			3.64973	4.10796	3.36174	4.21262	4.43293	4.61243	4.05926	3.19772	3.55233
LP	6.65095	5.71644	6.33864	7.25856	6.34912	5.32408	4.60445	8.09696	6.75712	5.07919	9.90163	9.7108	8.16934	5.91237	6.13014	7.61396	8.32818	7.02595			3.80702	4.12264	3.88374	3.57806	4.17167	2.8487	3.4589	2.59111	3.59111
