# Supplementary material for: Dynamic SAS-6 phosphorylation aids centrosome duplication and elimination in C. elegans oogenesis
Source: EMBO Rep. 2025 May 23;26(13):3411–44. doi: 10.1038/s44319-025-00485-7 (PMC12238530; doi:10.1038/s44319-025-00485-7)
Supplement: Supplementary file 12 — Source data Fig. 9 [file 44319_2025_485_MOESM12_ESM.zip › Figure 9/9A/9A_Adult brood size.xlsx]

## Sheet: Sheet1
wt	sas-6 (5A)	sas-6 (5D)
182	218	0
196	230	0
169	250	0
212	255	0
142	272	0
191	283	0
239	288	0
189	300	0
221	302	0
163	254	0
153	137
166	260
144	231
188	281
172	284
203	253
145	284
150	195
339
279
243
236
356
305
317
288
211
291
