# Supplementary material for: Dynamic SAS-6 phosphorylation aids centrosome duplication and elimination in C. elegans oogenesis
Source: EMBO Rep. 2025 May 23;26(13):3411–44. doi: 10.1038/s44319-025-00485-7 (PMC12238530; doi:10.1038/s44319-025-00485-7)
Supplement: Supplementary file 12 — Source data Fig. 9 [file 44319_2025_485_MOESM12_ESM.zip › Figure 9/9A/9A_Embryonic lethality.xlsx]

## Sheet: Sheet1
wt	sas-6 (5A)	sas-6 (5D)
8.79	1.34	100
2.04	1.05	100
2.96	2.23	100
1.42	2.41	100
2.82	2.88	100
1.57	2.91	100
1.67	3.39	100
0.53	6.13	100
0.45	9.25	100
2.45	0	100
0	0	100
0.024	4.26	100
0.021	0	100
0.011	0	100
0.017	1.67	100
0.02	4.02	100
0.014	1.44	100
0	4.19	100
