# Supplementary material for: Dynamic SAS-6 phosphorylation aids centrosome duplication and elimination in C. elegans oogenesis
Source: EMBO Rep. 2025 May 23;26(13):3411–44. doi: 10.1038/s44319-025-00485-7 (PMC12238530; doi:10.1038/s44319-025-00485-7)
Supplement: Supplementary file 12 — Source data Fig. 9 [file 44319_2025_485_MOESM12_ESM.zip › Figure 9/9H/9H_Percentage of cells.xlsx]

## Sheet: Sheet1
	1 SAS-6 foci	2 SAS-6 foci	3 SAS-6 foci	4 SAS-6 foci
sas-6::flag	0	63.8095	18.0952	18.0952
sas-6(5D)::flag	96.1538	3.8462	0	0
