# Supplementary material for: Dynamic SAS-6 phosphorylation aids centrosome duplication and elimination in C. elegans oogenesis
Source: EMBO Rep. 2025 May 23;26(13):3411–44. doi: 10.1038/s44319-025-00485-7 (PMC12238530; doi:10.1038/s44319-025-00485-7)
Supplement: Supplementary file 12 — Source data Fig. 9 [file 44319_2025_485_MOESM12_ESM.zip › Figure 9/9H/Fig 9H README.txt]

The images in Figure 9H were enlarged by 1.8x from the boxed area. To enhance their visibility in print, the following adjustments were made using Photoshop software: Brightness and contrast of the green channel were adjusted by 50 and 100, respectively. The adjusted green channel was then copied to the red channel. 
