# Supplementary material for: Dynamic SAS-6 phosphorylation aids centrosome duplication and elimination in C. elegans oogenesis
Source: EMBO Rep. 2025 May 23;26(13):3411–44. doi: 10.1038/s44319-025-00485-7 (PMC12238530; doi:10.1038/s44319-025-00485-7)
Supplement: Supplementary file 12 — Source data Fig. 9 [file 44319_2025_485_MOESM12_ESM.zip › Figure 9/9G/9G_Relative GFP intensity.xlsx]

## Sheet: Sheet1
	wt
LP	23.0735	31.4807	27.2085	23.9834	27.2398	29.7094	22.8042	18.6087	23.1653	21.6898	19.8473	21.8626	26.7715	22.0372	26.7983	20.1018	26.4266	13.5537	18.9542	20.1555	11.3424	23.0812	27.8287	20.3585	14.4673	17.3143	21.5766	21.8432	17.2422	22.6359	20.3222	19.1668	25.7414	20.2616	21.9028	30.4187	31.307	19.0184	25.8058	34	30.9351	31.5311	26.4354	30.6442	26.5616	28.5439	30.9246	29.4308	31.0902
-12	8.77146	13.464	13.7227	14.8195	5.3134	9.56137	14.1736	10.358	14.1063	9.19454
-11	6.14361	9.85183	11.1747	13.2716	4.33398	8.10407	7.16995	3.66617	13.9262	8.62303
-10	5.02428	7.70763	8.59349	9.25401	3.45508	4.83222	11.3398	2.04873	5.65956	5.7641
-9	3.05391	4.78394	6.57508	5.48981	2.66472	3.06895	5.14583	1.76937	1.74541	2.48109
-8	3.83566	5.01751	4.84415	5.12447	2.01311	2.13517	5.0979	1.73933	2.1063	1.81831
-7	2.02285	3.78149	2.00754	3.5355	2.04046	2.81732	1.80651	1.73886	2.53056	1.61472
-6	3.39457	2.99402	2.14481	1.92493	1.71493	2.883	2.42374	1.83375	1.85875	2.04639
-5	3.78308	1.77754	2.23972	1.62487	1.98501	3.24833	2.16038	3.06853	1.9653	1.8322
-4	1.99123	1.74311	1.90559	1.74487	1.56389	1.45319	1.77757	2.09125	1.60111	2.26835
-3	2.24138	1.97227	2.54521	1.62834	2.26309	1.61193	2.04371	2.11644	1.61631	2.0115
-2	2.3821	1.98776	2.29189	2.43367	1.64357	2.26607	1.80311	2.39868	2.0419	2.09096
-1	2.27638	1.94562	2.25356	1.50756	1.96077	1.73721	1.7189	2.03147	1.75049	2.3583
[truncated: 48 more columns]
